# Supplementary material for: ame-miR-34 Modulates the Larval Body Weight and Immune Response of Apis mellifera Workers to Ascosphara apis Invasion
Source: Int J Mol Sci. 2023 Jan 7;24(2):1214. doi: 10.3390/ijms24021214 (PMC9863880; doi:10.3390/ijms24021214)
Supplement: Supplementary file 1 [file ijms-24-01214-s001.zip]

Archive with 1 entries (1 files):
- ijms-2056522-Supplementary Table S1.xlsx
