# Supplementary material for: ame-miR-34 Modulates the Larval Body Weight and Immune Response of Apis mellifera Workers to Ascosphara apis Invasion
Source: Int J Mol Sci. 2023 Jan 7;24(2):1214. doi: 10.3390/ijms24021214 (PMC9863880; doi:10.3390/ijms24021214)
Supplement: Supplementary file 1 [file ijms-24-01214-s001.zip › ijms-2056522-Supplementary Table S1.xlsx]

## Sheet: Sheet1
miRNA	target	Symbol	Description	KEGG_A_class	KEGG_B_class	Pathway	GO Component	GO Function	GO Process
ame-miR-34	XM_006568833.2	LOC408661	uncharacterized protein LOC408661 isoform X1	-	-	-	-	GO:0043167//ion binding;GO:0043169//cation binding;GO:0005488//binding;GO:0097159//organic cyclic compound binding	-
ame-miR-34	XM_016911939.1	LOC411050	glutamate receptor ionotropic%2C kainate 2 isoform X1	Environmental Information Processing	Signaling molecules and interaction	ko04080//Neuroactive ligand-receptor interaction	-	-	-
ame-miR-34	XM_016911940.1	LOC411050	glutamate receptor ionotropic%2C kainate 2 isoform X1	Environmental Information Processing	Signaling molecules and interaction	ko04080//Neuroactive ligand-receptor interaction	-	-	-
ame-miR-34	XM_016911941.1	LOC411050	glutamate receptor ionotropic%2C kainate 2 isoform X2	Environmental Information Processing	Signaling molecules and interaction	ko04080//Neuroactive ligand-receptor interaction	-	-	-
ame-miR-34	XM_016911942.1	LOC411050	glutamate receptor ionotropic%2C kainate 2 isoform X3	Environmental Information Processing	Signaling molecules and interaction	ko04080//Neuroactive ligand-receptor interaction	-	-	-
ame-miR-34	XM_016911943.1	LOC411050	glutamate receptor ionotropic%2C kainate 2 isoform X4	-	-	-	-	-	-
ame-miR-34	XM_016912860.1	LOC102656661	uncharacterized protein LOC102656661 isoform X1	-	-	-	-	-	-
ame-miR-34	XM_016912861.1	LOC102656661	uncharacterized protein LOC102656661 isoform X2	-	-	-	-	-	-
ame-miR-34	XM_016913149.1	LOC550818	guanine nucleotide-binding protein G(q) subunit alpha isoform X1	Organismal Systems	Sensory system	ko04745//Phototransduction - fly	-	-	-
ame-miR-34	XM_623208.5	LOC550818	guanine nucleotide-binding protein G(q) subunit alpha isoform X3	Organismal Systems	Sensory system	ko04745//Phototransduction - fly	-	-	-
ame-miR-34	XM_623366.4	LOC550818	guanine nucleotide-binding protein G(q) subunit alpha isoform X4	Organismal Systems	Sensory system	ko04745//Phototransduction - fly	-	-	-
ame-miR-34	XM_006562478.2	LOC408896	semaphorin-2A isoform X2	-	-	-	-	-	GO:0032501//multicellular organismal process;GO:0044707//single-multicellular organism process;GO:0044699//single-organism process
ame-miR-34	XM_016912661.1	LOC408896	semaphorin-2A isoform X2	-	-	-	-	-	GO:0032501//multicellular organismal process;GO:0044699//single-organism process;GO:0044707//single-multicellular organism process
ame-miR-34	XM_016912662.1	LOC408896	semaphorin-2A isoform X3	-	-	-	-	-	GO:0044707//single-multicellular organism process;GO:0044699//single-organism process;GO:0032501//multicellular organismal process
ame-miR-34	XM_016912663.1	LOC408896	semaphorin-2A isoform X4	-	-	-	-	-	GO:0044699//single-organism process;GO:0032501//multicellular organismal process;GO:0044707//single-multicellular organism process
ame-miR-34	XM_016912664.1	LOC408896	semaphorin-2A isoform X4	-	-	-	-	-	GO:0044707//single-multicellular organism process;GO:0032501//multicellular organismal process;GO:0044699//single-organism process
ame-miR-34	XM_392426.5	LOC408896	semaphorin-2A isoform X1	-	-	-	-	-	GO:0032501//multicellular organismal process;GO:0044707//single-multicellular organism process;GO:0044699//single-organism process
ame-miR-34	XM_006568910.2	LOC410819	uncharacterized protein LOC410819 isoform X1	-	-	-	-	-	-
ame-miR-34	XM_006568911.2	LOC410819	uncharacterized protein LOC410819 isoform X2	-	-	-	-	-	-
ame-miR-34	XM_006568912.2	LOC410819	uncharacterized protein LOC410819 isoform X3	-	-	-	-	-	-
ame-miR-34	XM_006568913.2	LOC410819	uncharacterized protein LOC410819 isoform X4	-	-	-	-	-	-
ame-miR-34	XM_006568914.2	LOC410819	uncharacterized protein LOC410819 isoform X5	-	-	-	-	-	-
ame-miR-34	XM_006568915.2	LOC410819	uncharacterized protein LOC410819 isoform X5	-	-	-	-	-	-
ame-miR-34	XM_006568916.2	LOC410819	uncharacterized protein LOC410819 isoform X6	-	-	-	-	-	-
ame-miR-34	XM_006568917.2	LOC410819	uncharacterized protein LOC410819 isoform X6	-	-	-	-	-	-
ame-miR-34	XM_006568918.2	LOC410819	uncharacterized protein LOC410819 isoform X6	-	-	-	-	-	-
ame-miR-34	XM_006568919.2	LOC410819	uncharacterized protein LOC410819 isoform X7	-	-	-	-	-	-
ame-miR-34	XM_016910700.1	LOC410819	uncharacterized protein LOC410819 isoform X6	-	-	-	-	-	-
ame-miR-34	XM_016910701.1	LOC410819	uncharacterized protein LOC410819 isoform X6	-	-	-	-	-	-
ame-miR-34	XM_006561010.2	LOC410624	serine proteinase stubble isoform X3	-	-	-	-	GO:0003824//catalytic activity	-
ame-miR-34	XM_006561011.2	LOC410624	serine proteinase stubble isoform X2	-	-	-	-	GO:0003824//catalytic activity	-
ame-miR-34	XM_006561012.2	LOC410624	serine proteinase stubble isoform X5	-	-	-	-	GO:0003824//catalytic activity	-
ame-miR-34	XM_016916541.1	LOC410624	serine proteinase stubble isoform X1	-	-	-	-	GO:0003824//catalytic activity	-
ame-miR-34	XM_016916542.1	LOC410624	serine proteinase stubble isoform X4	-	-	-	-	GO:0003824//catalytic activity	-
ame-miR-34	XM_394101.5	LOC410624	serine proteinase stubble isoform X3	-	-	-	-	GO:0003824//catalytic activity	-
ame-miR-34	XM_006558498.2	LOC408406	cyclin-dependent kinase 4	-	-	-	-	GO:0001883//purine nucleoside binding;GO:0032550//purine ribonucleoside binding;GO:0016772//transferase activity, transferring phosphorus-containing groups;GO:1901363//heterocyclic compound binding;GO:0005488//binding;GO:0016301//kinase activity;GO:0003824//catalytic activity;GO:0032549//ribonucleoside binding;GO:0016773//phosphotransferase activity, alcohol group as acceptor;GO:0036094//small mo…	GO:0019538//protein metabolic process;GO:0043170//macromolecule metabolic process;GO:0044238//primary metabolic process;GO:0044267//cellular protein metabolic process;GO:0009987//cellular process;GO:0071704//organic substance metabolic process;GO:0006796//phosphate-containing compound metabolic process;GO:0036211//protein modification process;GO:0043412//macromolecule modification;GO:0044260//cel…
ame-miR-34	XM_006558499.2	LOC408406	cyclin-dependent kinase 4	-	-	-	-	GO:0097159//organic cyclic compound binding;GO:0004672//protein kinase activity;GO:0016772//transferase activity, transferring phosphorus-containing groups;GO:0036094//small molecule binding;GO:0003824//catalytic activity;GO:0032550//purine ribonucleoside binding;GO:0032549//ribonucleoside binding;GO:0016773//phosphotransferase activity, alcohol group as acceptor;GO:0001883//purine nucleoside bin…	GO:0019538//protein metabolic process;GO:0044237//cellular metabolic process;GO:0008152//metabolic process;GO:0044267//cellular protein metabolic process;GO:0043170//macromolecule metabolic process;GO:0044238//primary metabolic process;GO:0044260//cellular macromolecule metabolic process;GO:0036211//protein modification process;GO:0006796//phosphate-containing compound metabolic process;GO:004341…
ame-miR-34	XM_006558500.2	LOC408406	cyclin-dependent kinase 4	-	-	-	-	GO:0032550//purine ribonucleoside binding;GO:0097367//carbohydrate derivative binding;GO:0003824//catalytic activity;GO:0036094//small molecule binding;GO:1901363//heterocyclic compound binding;GO:0032549//ribonucleoside binding;GO:0016301//kinase activity;GO:0016740//transferase activity;GO:0001883//purine nucleoside binding;GO:0016772//transferase activity, transferring phosphorus-containing gr…	GO:0009987//cellular process;GO:0006793//phosphorus metabolic process;GO:0043412//macromolecule modification;GO:0044267//cellular protein metabolic process;GO:0019538//protein metabolic process;GO:0044260//cellular macromolecule metabolic process;GO:0071704//organic substance metabolic process;GO:0008152//metabolic process;GO:0006464//cellular protein modification process;GO:0036211//protein modi…
ame-miR-34	XM_006558501.2	LOC408406	cyclin-dependent kinase 4	-	-	-	-	GO:0032549//ribonucleoside binding;GO:0016773//phosphotransferase activity, alcohol group as acceptor;GO:0016301//kinase activity;GO:0016740//transferase activity;GO:0032550//purine ribonucleoside binding;GO:0097367//carbohydrate derivative binding;GO:0005488//binding;GO:0001882//nucleoside binding;GO:0036094//small molecule binding;GO:0097159//organic cyclic compound binding;GO:0016772//transfer…	GO:0006793//phosphorus metabolic process;GO:0071704//organic substance metabolic process;GO:0009987//cellular process;GO:0044267//cellular protein metabolic process;GO:0043170//macromolecule metabolic process;GO:0044260//cellular macromolecule metabolic process;GO:0043412//macromolecule modification;GO:0044237//cellular metabolic process;GO:0019538//protein metabolic process;GO:0006464//cellular …
ame-miR-34	XM_016915773.1	LOC408406	cyclin-dependent kinase 4	-	-	-	-	GO:0032550//purine ribonucleoside binding;GO:0016773//phosphotransferase activity, alcohol group as acceptor;GO:1901363//heterocyclic compound binding;GO:0097367//carbohydrate derivative binding;GO:0001883//purine nucleoside binding;GO:0005488//binding;GO:0001882//nucleoside binding;GO:0036094//small molecule binding;GO:0004672//protein kinase activity;GO:0032549//ribonucleoside binding;GO:009715…	GO:0043412//macromolecule modification;GO:0044267//cellular protein metabolic process;GO:0043170//macromolecule metabolic process;GO:0006796//phosphate-containing compound metabolic process;GO:0071704//organic substance metabolic process;GO:0044237//cellular metabolic process;GO:0008152//metabolic process;GO:0009987//cellular process;GO:0044260//cellular macromolecule metabolic process;GO:0019538…
ame-miR-34	XM_016915775.1	LOC408406	cyclin-dependent kinase 4	-	-	-	-	GO:0003824//catalytic activity;GO:0032549//ribonucleoside binding;GO:0032550//purine ribonucleoside binding;GO:0097159//organic cyclic compound binding;GO:0036094//small molecule binding;GO:0001883//purine nucleoside binding;GO:0097367//carbohydrate derivative binding;GO:0001882//nucleoside binding;GO:0005488//binding;GO:0004672//protein kinase activity;GO:1901363//heterocyclic compound binding;G…	GO:0043412//macromolecule modification;GO:0019538//protein metabolic process;GO:0036211//protein modification process;GO:0006464//cellular protein modification process;GO:0071704//organic substance metabolic process;GO:0044260//cellular macromolecule metabolic process;GO:0044237//cellular metabolic process;GO:0044238//primary metabolic process;GO:0009987//cellular process;GO:0043170//macromolecul…
ame-miR-34	XM_003249965.3	LOC100578810	facilitated trehalose transporter Tret1-2 homolog isoform X2	-	-	-	GO:0016020//membrane;GO:0044425//membrane part;GO:0031224//intrinsic component of membrane	GO:0005215//transporter activity;GO:0022857//transmembrane transporter activity	GO:0051179//localization;GO:0006810//transport;GO:0051234//establishment of localization;GO:1902578//single-organism localization;GO:0044699//single-organism process;GO:0044765//single-organism transport;GO:0009987//cellular process;GO:0044763//single-organism cellular process
ame-miR-34	XM_016912180.1	LOC100578810	facilitated trehalose transporter Tret1-2 homolog isoform X1	-	-	-	GO:0016020//membrane;GO:0031224//intrinsic component of membrane;GO:0044425//membrane part	GO:0022857//transmembrane transporter activity;GO:0005215//transporter activity	GO:0051179//localization;GO:0009987//cellular process;GO:0044763//single-organism cellular process;GO:0051234//establishment of localization;GO:0044699//single-organism process
ame-miR-34	XM_006562232.2	LOC409108	uncharacterized protein LOC409108 isoform X1	-	-	-	-	GO:0043167//ion binding;GO:0005488//binding;GO:0046914//transition metal ion binding;GO:0046872//metal ion binding;GO:0043169//cation binding	-
ame-miR-34	XM_006562234.2	LOC409108	uncharacterized protein LOC409108 isoform X2	-	-	-	-	GO:0043169//cation binding;GO:0043167//ion binding;GO:0005488//binding;GO:0046914//transition metal ion binding;GO:0046872//metal ion binding	-
ame-miR-34	XM_006562235.2	LOC409108	uncharacterized protein LOC409108 isoform X2	-	-	-	-	GO:0043169//cation binding;GO:0046872//metal ion binding;GO:0046914//transition metal ion binding;GO:0005488//binding;GO:0043167//ion binding	-
ame-miR-34	XM_006562236.2	LOC409108	uncharacterized protein LOC409108 isoform X2	-	-	-	-	GO:0046914//transition metal ion binding;GO:0043169//cation binding;GO:0043167//ion binding;GO:0005488//binding;GO:0046872//metal ion binding	-
ame-miR-34	XM_006562238.2	LOC409108	uncharacterized protein LOC409108 isoform X3	-	-	-	-	GO:0043169//cation binding;GO:0005488//binding;GO:0043167//ion binding;GO:0046914//transition metal ion binding;GO:0046872//metal ion binding	-
ame-miR-34	XM_016915016.1	LOC107965211	uncharacterized protein LOC107965211 isoform X2	-	-	-	-	-	-
ame-miR-34	XM_016915017.1	LOC107965211	uncharacterized protein LOC107965211 isoform X3	-	-	-	-	-	-
ame-miR-34	XM_006558380.2	LOC410967	ABC transporter G family member 9 isoform X1	-	-	-	-	GO:0005488//binding;GO:0016817//hydrolase activity, acting on acid anhydrides;GO:0036094//small molecule binding;GO:0097159//organic cyclic compound binding;GO:0032550//purine ribonucleoside binding;GO:0016462//pyrophosphatase activity;GO:0032549//ribonucleoside binding;GO:0003824//catalytic activity;GO:0016818//hydrolase activity, acting on acid anhydrides, in phosphorus-containing anhydrides;GO…	GO:0019439//aromatic compound catabolic process;GO:1901361//organic cyclic compound catabolic process;GO:0046434//organophosphate catabolic process;GO:0009987//cellular process;GO:0044712//single-organism catabolic process;GO:0055086//nucleobase-containing small molecule metabolic process;GO:0006163//purine nucleotide metabolic process;GO:0072523//purine-containing compound catabolic process;GO:1…
ame-miR-34	XM_016911352.1	LOC410967	ABC transporter G family member 22 isoform X2	-	-	-	-	GO:0003824//catalytic activity;GO:0097367//carbohydrate derivative binding;GO:0016787//hydrolase activity;GO:1901363//heterocyclic compound binding;GO:0016817//hydrolase activity, acting on acid anhydrides;GO:0005488//binding;GO:0001882//nucleoside binding;GO:0017111//nucleoside-triphosphatase activity;GO:0001883//purine nucleoside binding;GO:0097159//organic cyclic compound binding;GO:0036094//s…	GO:0009117//nucleotide metabolic process;GO:0044710//single-organism metabolic process;GO:0006195//purine nucleotide catabolic process;GO:0072523//purine-containing compound catabolic process;GO:0006725//cellular aromatic compound metabolic process;GO:1901565//organonitrogen compound catabolic process;GO:0034641//cellular nitrogen compound metabolic process;GO:0019439//aromatic compound catabolic…
ame-miR-34	XM_394443.6	LOC410967	ABC transporter G family member 22 isoform X2	-	-	-	-	GO:0001882//nucleoside binding;GO:0097367//carbohydrate derivative binding;GO:0003824//catalytic activity;GO:0036094//small molecule binding;GO:0001883//purine nucleoside binding;GO:0016818//hydrolase activity, acting on acid anhydrides, in phosphorus-containing anhydrides;GO:0032550//purine ribonucleoside binding;GO:0005488//binding;GO:1901363//heterocyclic compound binding;GO:0032549//ribonucle…	GO:0046434//organophosphate catabolic process;GO:0006725//cellular aromatic compound metabolic process;GO:0044248//cellular catabolic process;GO:0009154//purine ribonucleotide catabolic process;GO:0006793//phosphorus metabolic process;GO:0009987//cellular process;GO:0044710//single-organism metabolic process;GO:0006163//purine nucleotide metabolic process;GO:0044763//single-organism cellular proc…
ame-miR-34	XM_001122309.4	LOC726582	prominin-like protein isoform X1	-	-	-	-	-	-
ame-miR-34	XM_016916081.1	LOC726582	prominin-like protein isoform X2	-	-	-	-	-	-
ame-miR-34	XM_006561070.2	LOC409781	uncharacterized protein LOC409781	-	-	-	-	-	-
ame-miR-34	XM_393796.6	LOC410315	G-protein-signaling modulator 2	-	-	-	-	GO:0098772//molecular function regulator;GO:0030234//enzyme regulator activity;GO:0060589//nucleoside-triphosphatase regulator activity;GO:0030695//GTPase regulator activity	GO:0019222//regulation of metabolic process;GO:0007165//signal transduction;GO:0050896//response to stimulus;GO:0007154//cell communication;GO:0050789//regulation of biological process;GO:0044763//single-organism cellular process;GO:0051716//cellular response to stimulus;GO:0023052//signaling;GO:0044700//single organism signaling;GO:0065007//biological regulation;GO:0009987//cellular process;GO:0…
ame-miR-34	XM_006557392.1	LOC726450	nuclear hormone receptor FTZ-F1	-	-	-	-	-	-
ame-miR-34	XM_016916194.1	LOC410545	CLIP-associating protein 1-A isoform X1	-	-	-	-	-	-
ame-miR-34	XM_016916195.1	LOC410545	CLIP-associating protein 1-A isoform X2	-	-	-	-	-	-
ame-miR-34	XM_016916196.1	LOC410545	CLIP-associating protein 1-A isoform X3	-	-	-	-	-	-
ame-miR-34	XM_016916197.1	LOC410545	CLIP-associating protein 1-A isoform X4	-	-	-	-	-	-
ame-miR-34	XM_016916198.1	LOC410545	CLIP-associating protein 1-A isoform X5	-	-	-	-	-	-
ame-miR-34	XM_016916199.1	LOC410545	CLIP-associating protein 1-A isoform X6	-	-	-	-	-	-
ame-miR-34	XM_016916200.1	LOC410545	CLIP-associating protein 1-A isoform X7	-	-	-	-	-	-
ame-miR-34	XM_016916201.1	LOC410545	CLIP-associating protein 1-A isoform X8	-	-	-	-	-	-
ame-miR-34	XM_016916202.1	LOC410545	CLIP-associating protein 1-A isoform X9	-	-	-	-	-	-
ame-miR-34	XM_016916203.1	LOC410545	CLIP-associating protein 1-A isoform X10	-	-	-	-	-	-
ame-miR-34	XM_016916204.1	LOC410545	CLIP-associating protein 1-A isoform X11	-	-	-	-	-	-
ame-miR-34	XM_016916205.1	LOC410545	CLIP-associating protein 1-A isoform X12	-	-	-	-	-	-
ame-miR-34	XM_392097.6	LOC408552	collagen alpha-1(IV) chain	Environmental Information Processing	Signaling molecules and interaction	ko04512//ECM-receptor interaction	-	GO:0005198//structural molecule activity	-
ame-miR-34	XM_006571263.2	LOC410685	inactive tyrosine-protein kinase 7-like	-	-	-	-	GO:0016301//kinase activity;GO:0016772//transferase activity, transferring phosphorus-containing groups;GO:0003824//catalytic activity;GO:0016740//transferase activity	GO:0006796//phosphate-containing compound metabolic process;GO:0006793//phosphorus metabolic process;GO:0044237//cellular metabolic process;GO:0008152//metabolic process;GO:0016310//phosphorylation;GO:0009987//cellular process
ame-miR-34	XM_016914464.1	LOC726017	lachesin	-	-	-	-	-	-
ame-miR-34	XM_006567984.2	LOC413288	polycomb protein Pcl isoform X1	-	-	-	-	GO:0046914//transition metal ion binding;GO:0046872//metal ion binding;GO:0043169//cation binding;GO:0005488//binding;GO:0043167//ion binding	-
ame-miR-34	XM_006567985.2	LOC413288	polycomb protein Pcl isoform X1	-	-	-	-	GO:0046872//metal ion binding;GO:0043169//cation binding;GO:0043167//ion binding;GO:0005488//binding;GO:0046914//transition metal ion binding	-
ame-miR-34	XM_006567986.2	LOC413288	polycomb protein Pcl isoform X1	-	-	-	-	GO:0043167//ion binding;GO:0046914//transition metal ion binding;GO:0043169//cation binding;GO:0005488//binding;GO:0046872//metal ion binding	-
ame-miR-34	XM_006567987.2	LOC413288	polycomb protein Pcl isoform X1	-	-	-	-	GO:0043167//ion binding;GO:0043169//cation binding;GO:0005488//binding;GO:0046872//metal ion binding;GO:0046914//transition metal ion binding	-
ame-miR-34	XM_016911287.1	LOC413288	polycomb protein Pcl isoform X2	-	-	-	-	GO:0046872//metal ion binding;GO:0043169//cation binding;GO:0043167//ion binding;GO:0005488//binding;GO:0046914//transition metal ion binding	-
ame-miR-34	XM_006559222.2	LOC413510	SNF-related serine/threonine-protein kinase	-	-	-	-	GO:1901363//heterocyclic compound binding;GO:0097367//carbohydrate derivative binding;GO:0016773//phosphotransferase activity, alcohol group as acceptor;GO:0016740//transferase activity;GO:0032550//purine ribonucleoside binding;GO:0036094//small molecule binding;GO:0001883//purine nucleoside binding;GO:0005488//binding;GO:0001882//nucleoside binding;GO:0003824//catalytic activity;GO:0004672//prot…	GO:0019538//protein metabolic process;GO:0044260//cellular macromolecule metabolic process;GO:0071704//organic substance metabolic process;GO:0036211//protein modification process;GO:0009987//cellular process;GO:0044267//cellular protein metabolic process;GO:0006464//cellular protein modification process;GO:0008152//metabolic process;GO:0043412//macromolecule modification;GO:0044237//cellular met…
ame-miR-34	XM_006558227.2	LOC408264	netrin receptor UNC5C isoform X1	-	-	-	-	-	-
ame-miR-34	XM_006558228.2	LOC408264	netrin receptor UNC5C isoform X2	-	-	-	-	-	-
ame-miR-34	XM_006558229.2	LOC408264	netrin receptor UNC5C isoform X3	-	-	-	-	-	-
ame-miR-34	XM_006558230.2	LOC408264	netrin receptor UNC5C isoform X4	-	-	-	-	-	-
ame-miR-34	XM_006558231.2	LOC408264	netrin receptor UNC5C isoform X5	-	-	-	-	-	-
ame-miR-34	XM_006558232.2	LOC408264	netrin receptor UNC5C isoform X6	-	-	-	-	-	-
ame-miR-34	XM_006558233.2	LOC408264	netrin receptor UNC5C isoform X7	-	-	-	-	-	-
ame-miR-34	XM_006558234.2	LOC408264	netrin receptor UNC5C isoform X8	-	-	-	-	-	-
ame-miR-34	XM_006559986.2	LOC410241	ras-related protein Rab-10 isoform X2	Cellular Processes	Transport and catabolism	ko04144//Endocytosis	-	GO:0001882//nucleoside binding;GO:0097159//organic cyclic compound binding;GO:1901363//heterocyclic compound binding;GO:0032550//purine ribonucleoside binding;GO:0036094//small molecule binding;GO:0001883//purine nucleoside binding;GO:0032549//ribonucleoside binding;GO:0005488//binding;GO:0097367//carbohydrate derivative binding	GO:0045184//establishment of protein localization;GO:0044699//single-organism process;GO:0008104//protein localization;GO:0035556//intracellular signal transduction;GO:0044700//single organism signaling;GO:0023052//signaling;GO:0065007//biological regulation;GO:0007154//cell communication;GO:0009987//cellular process;GO:0050789//regulation of biological process;GO:0033036//macromolecule localizat…
ame-miR-34	XM_016916210.1	LOC726928	atrophin-1-like isoform X1	-	-	-	-	GO:0005488//binding	-
ame-miR-34	XM_016916211.1	LOC726928	ras guanine nucleotide exchange factor Y-like isoform X2	-	-	-	-	GO:0005488//binding	-
ame-miR-34	XM_016916212.1	LOC726928	atrophin-1-like isoform X3	-	-	-	-	GO:0005488//binding	-
ame-miR-34	XM_393723.6	LOC410241	ras-related protein Rab-10 isoform X1	Cellular Processes	Transport and catabolism	ko04144//Endocytosis	-	GO:0036094//small molecule binding;GO:0032549//ribonucleoside binding;GO:0001883//purine nucleoside binding;GO:1901363//heterocyclic compound binding;GO:0032550//purine ribonucleoside binding;GO:0005488//binding;GO:0097159//organic cyclic compound binding;GO:0001882//nucleoside binding;GO:0097367//carbohydrate derivative binding	GO:0044699//single-organism process;GO:0050789//regulation of biological process;GO:0045184//establishment of protein localization;GO:0051234//establishment of localization;GO:0050794//regulation of cellular process;GO:0044700//single organism signaling;GO:0065007//biological regulation;GO:0009987//cellular process;GO:0023052//signaling;GO:0051179//localization;GO:0035556//intracellular signal tr…
ame-miR-34	XM_006558465.2	Br-c	broad-complex isoform X4	Organismal Systems	Development	ko04320//Dorso-ventral axis formation	-	GO:0043169//cation binding;GO:0043167//ion binding;GO:0005488//binding	-
ame-miR-34	XM_006558467.2	Br-c	broad-complex isoform X6	Organismal Systems	Development	ko04320//Dorso-ventral axis formation	-	GO:0043169//cation binding;GO:0005488//binding;GO:0043167//ion binding	-
ame-miR-34	XM_001122271.4	LOC726544	serine/threonine-protein phosphatase 4 regulatory subunit 1-like isoform X1	-	-	-	-	-	-
ame-miR-34	XM_006557376.2	LOC726544	serine/threonine-protein phosphatase 4 regulatory subunit 1-like isoform X1	-	-	-	-	-	-
ame-miR-34	XM_006557379.2	LOC726544	serine/threonine-protein phosphatase 4 regulatory subunit 1-like isoform X3	-	-	-	-	-	-
ame-miR-34	XM_006557380.2	LOC726544	serine/threonine-protein phosphatase 4 regulatory subunit 1-like isoform X5	-	-	-	-	-	-
ame-miR-34	XM_006557381.2	LOC726544	serine/threonine-protein phosphatase 4 regulatory subunit 1-like isoform X5	-	-	-	-	-	-
ame-miR-34	XM_006557382.2	LOC726544	serine/threonine-protein phosphatase 4 regulatory subunit 1-like isoform X6	-	-	-	-	-	-
ame-miR-34	XM_006557383.2	LOC726544	serine/threonine-protein phosphatase 4 regulatory subunit 1-like isoform X7	-	-	-	-	-	-
ame-miR-34	XM_006557384.2	LOC726544	serine/threonine-protein phosphatase 4 regulatory subunit 1-like isoform X8	-	-	-	-	-	-
ame-miR-34	XM_006557385.2	LOC726544	serine/threonine-protein phosphatase 4 regulatory subunit 1-like isoform X8	-	-	-	-	-	-
ame-miR-34	XM_006557386.2	LOC726544	serine/threonine-protein phosphatase 4 regulatory subunit 1-like isoform X8	-	-	-	-	-	-
ame-miR-34	XM_016910792.1	LOC726544	serine/threonine-protein phosphatase 4 regulatory subunit 1-like isoform X2	-	-	-	-	-	-
ame-miR-34	XM_016910793.1	LOC726544	serine/threonine-protein phosphatase 4 regulatory subunit 1-like isoform X4	-	-	-	-	-	-
ame-miR-34	XM_016910803.1	LOC726544	serine/threonine-protein phosphatase 4 regulatory subunit 1-like isoform X8	-	-	-	-	-	-
ame-miR-34	XM_016910810.1	LOC726544	serine/threonine-protein phosphatase 4 regulatory subunit 1-like isoform X8	-	-	-	-	-	-
ame-miR-34	XM_016910818.1	LOC726544	serine/threonine-protein phosphatase 4 regulatory subunit 1-like isoform X6	-	-	-	-	-	-
ame-miR-34	XM_006563327.2	Adar	adenosine deaminase acting on RNA isoform X2	-	-	-	-	GO:0097159//organic cyclic compound binding;GO:0003676//nucleic acid binding;GO:0016787//hydrolase activity;GO:0003824//catalytic activity;GO:0016814//hydrolase activity, acting on carbon-nitrogen (but not peptide) bonds, in cyclic amidines;GO:0016810//hydrolase activity, acting on carbon-nitrogen (but not peptide) bonds;GO:0005488//binding;GO:1901363//heterocyclic compound binding	GO:0010467//gene expression;GO:0008152//metabolic process;GO:0071704//organic substance metabolic process;GO:0043170//macromolecule metabolic process
ame-miR-34	XM_006565587.2	EphR	eph receptor tyrosine kinase isoform X1	-	-	-	GO:0044425//membrane part;GO:0016021//integral component of membrane;GO:0031224//intrinsic component of membrane;GO:0016020//membrane	GO:0004871//signal transducer activity;GO:0032550//purine ribonucleoside binding;GO:0003824//catalytic activity;GO:0004714//transmembrane receptor protein tyrosine kinase activity;GO:0001883//purine nucleoside binding;GO:0004888//transmembrane signaling receptor activity;GO:0016740//transferase activity;GO:0005488//binding;GO:0032549//ribonucleoside binding;GO:0004672//protein kinase activity;GO:…	GO:0006793//phosphorus metabolic process;GO:0044260//cellular macromolecule metabolic process;GO:0044700//single organism signaling;GO:0050789//regulation of biological process;GO:0044237//cellular metabolic process;GO:0043170//macromolecule metabolic process;GO:0043412//macromolecule modification;GO:0007165//signal transduction;GO:0006468//protein phosphorylation;GO:0044699//single-organism proc…
ame-miR-34	XM_006565588.2	EphR	eph receptor tyrosine kinase isoform X2	-	-	-	GO:0016021//integral component of membrane;GO:0044425//membrane part;GO:0031224//intrinsic component of membrane;GO:0016020//membrane	GO:0001883//purine nucleoside binding;GO:0016772//transferase activity, transferring phosphorus-containing groups;GO:0016301//kinase activity;GO:0004713//protein tyrosine kinase activity;GO:0001882//nucleoside binding;GO:0038023//signaling receptor activity;GO:0097159//organic cyclic compound binding;GO:0016773//phosphotransferase activity, alcohol group as acceptor;GO:0060089//molecular transduc…	GO:0036211//protein modification process;GO:0044260//cellular macromolecule metabolic process;GO:0044700//single organism signaling;GO:0043170//macromolecule metabolic process;GO:0044763//single-organism cellular process;GO:0007167//enzyme linked receptor protein signaling pathway;GO:0019538//protein metabolic process;GO:0007154//cell communication;GO:0007165//signal transduction;GO:0006793//phos…
ame-miR-34	XM_006565589.2	EphR	eph receptor tyrosine kinase isoform X3	-	-	-	GO:0044425//membrane part;GO:0031224//intrinsic component of membrane;GO:0016021//integral component of membrane;GO:0016020//membrane	GO:0001882//nucleoside binding;GO:0060089//molecular transducer activity;GO:0038023//signaling receptor activity;GO:0001883//purine nucleoside binding;GO:0004872//receptor activity;GO:0003824//catalytic activity;GO:0016772//transferase activity, transferring phosphorus-containing groups;GO:0036094//small molecule binding;GO:0097159//organic cyclic compound binding;GO:0004888//transmembrane signal…	GO:0008152//metabolic process;GO:0044699//single-organism process;GO:0006468//protein phosphorylation;GO:0050794//regulation of cellular process;GO:0050896//response to stimulus;GO:0007167//enzyme linked receptor protein signaling pathway;GO:0009987//cellular process;GO:0007169//transmembrane receptor protein tyrosine kinase signaling pathway;GO:0036211//protein modification process;GO:0044700//s…
ame-miR-34	XM_006565590.2	EphR	eph receptor tyrosine kinase isoform X4	-	-	-	GO:0044425//membrane part;GO:0016021//integral component of membrane;GO:0016020//membrane;GO:0031224//intrinsic component of membrane	GO:0004672//protein kinase activity;GO:0097367//carbohydrate derivative binding;GO:0004714//transmembrane receptor protein tyrosine kinase activity;GO:0060089//molecular transducer activity;GO:0003824//catalytic activity;GO:0004888//transmembrane signaling receptor activity;GO:0004872//receptor activity;GO:0016740//transferase activity;GO:0016301//kinase activity;GO:0019199//transmembrane recepto…	GO:0044763//single-organism cellular process;GO:0044267//cellular protein metabolic process;GO:0050789//regulation of biological process;GO:0007165//signal transduction;GO:0006468//protein phosphorylation;GO:0008152//metabolic process;GO:0019538//protein metabolic process;GO:0044237//cellular metabolic process;GO:0007154//cell communication;GO:0044699//single-organism process;GO:0071704//organic …
ame-miR-34	XM_006565591.2	EphR	eph receptor tyrosine kinase isoform X5	-	-	-	GO:0016021//integral component of membrane;GO:0044425//membrane part;GO:0016020//membrane;GO:0031224//intrinsic component of membrane	GO:0016301//kinase activity;GO:1901363//heterocyclic compound binding;GO:0036094//small molecule binding;GO:0038023//signaling receptor activity;GO:0016740//transferase activity;GO:0003824//catalytic activity;GO:0004872//receptor activity;GO:0032549//ribonucleoside binding;GO:0032550//purine ribonucleoside binding;GO:0004672//protein kinase activity;GO:0097367//carbohydrate derivative binding;GO:…	GO:0071704//organic substance metabolic process;GO:0009987//cellular process;GO:0050794//regulation of cellular process;GO:0036211//protein modification process;GO:0007154//cell communication;GO:0007167//enzyme linked receptor protein signaling pathway;GO:0019538//protein metabolic process;GO:0006793//phosphorus metabolic process;GO:0006468//protein phosphorylation;GO:0043170//macromolecule metab…
ame-miR-34	XM_006565592.2	EphR	eph receptor tyrosine kinase isoform X6	-	-	-	GO:0016020//membrane;GO:0044425//membrane part;GO:0031224//intrinsic component of membrane;GO:0016021//integral component of membrane	GO:0004713//protein tyrosine kinase activity;GO:0060089//molecular transducer activity;GO:1901363//heterocyclic compound binding;GO:0005488//binding;GO:0032549//ribonucleoside binding;GO:0004888//transmembrane signaling receptor activity;GO:0019199//transmembrane receptor protein kinase activity;GO:0001883//purine nucleoside binding;GO:0016773//phosphotransferase activity, alcohol group as accept…	GO:0007166//cell surface receptor signaling pathway;GO:0044699//single-organism process;GO:0044700//single organism signaling;GO:0071704//organic substance metabolic process;GO:0007165//signal transduction;GO:0044260//cellular macromolecule metabolic process;GO:0044237//cellular metabolic process;GO:0006793//phosphorus metabolic process;GO:0007169//transmembrane receptor protein tyrosine kinase s…
ame-miR-34	XM_006565593.2	EphR	eph receptor tyrosine kinase isoform X7	-	-	-	GO:0031224//intrinsic component of membrane;GO:0044425//membrane part;GO:0016020//membrane;GO:0016021//integral component of membrane	GO:0019199//transmembrane receptor protein kinase activity;GO:0016740//transferase activity;GO:0001882//nucleoside binding;GO:0004871//signal transducer activity;GO:0038023//signaling receptor activity;GO:0032550//purine ribonucleoside binding;GO:0097367//carbohydrate derivative binding;GO:0099600//transmembrane receptor activity;GO:0016773//phosphotransferase activity, alcohol group as acceptor;…	GO:0043412//macromolecule modification;GO:0044238//primary metabolic process;GO:0009987//cellular process;GO:0044237//cellular metabolic process;GO:0044700//single organism signaling;GO:0071704//organic substance metabolic process;GO:0050789//regulation of biological process;GO:0051716//cellular response to stimulus;GO:0008152//metabolic process;GO:0007166//cell surface receptor signaling pathway…
ame-miR-34	XM_006565594.2	EphR	eph receptor tyrosine kinase isoform X10	-	-	-	GO:0031224//intrinsic component of membrane;GO:0044425//membrane part;GO:0016020//membrane;GO:0016021//integral component of membrane	GO:0005488//binding;GO:0060089//molecular transducer activity;GO:0004888//transmembrane signaling receptor activity;GO:0001883//purine nucleoside binding;GO:1901363//heterocyclic compound binding;GO:0016301//kinase activity;GO:0001882//nucleoside binding;GO:0019199//transmembrane receptor protein kinase activity;GO:0003824//catalytic activity;GO:0097367//carbohydrate derivative binding;GO:0038023…	GO:0006468//protein phosphorylation;GO:0065007//biological regulation;GO:0043412//macromolecule modification;GO:0007167//enzyme linked receptor protein signaling pathway;GO:0036211//protein modification process;GO:0007169//transmembrane receptor protein tyrosine kinase signaling pathway;GO:0050789//regulation of biological process;GO:0007166//cell surface receptor signaling pathway;GO:0044700//si…
ame-miR-34	XM_006565595.2	EphR	eph receptor tyrosine kinase isoform X11	-	-	-	GO:0016020//membrane;GO:0031224//intrinsic component of membrane;GO:0044425//membrane part;GO:0016021//integral component of membrane	GO:0004714//transmembrane receptor protein tyrosine kinase activity;GO:0097367//carbohydrate derivative binding;GO:0004871//signal transducer activity;GO:0004872//receptor activity;GO:0003824//catalytic activity;GO:0004713//protein tyrosine kinase activity;GO:0032549//ribonucleoside binding;GO:0038023//signaling receptor activity;GO:0016740//transferase activity;GO:0099600//transmembrane receptor…	GO:0044267//cellular protein metabolic process;GO:0007169//transmembrane receptor protein tyrosine kinase signaling pathway;GO:0050789//regulation of biological process;GO:0023052//signaling;GO:0051716//cellular response to stimulus;GO:0050794//regulation of cellular process;GO:0007165//signal transduction;GO:0044237//cellular metabolic process;GO:0006793//phosphorus metabolic process;GO:0006796/…
ame-miR-34	XM_006565597.2	EphR	eph receptor tyrosine kinase isoform X13	-	-	-	GO:0031224//intrinsic component of membrane;GO:0044425//membrane part;GO:0016021//integral component of membrane;GO:0016020//membrane	GO:0032550//purine ribonucleoside binding;GO:0004872//receptor activity;GO:0004713//protein tyrosine kinase activity;GO:0019199//transmembrane receptor protein kinase activity;GO:0097159//organic cyclic compound binding;GO:0060089//molecular transducer activity;GO:0036094//small molecule binding;GO:0005488//binding;GO:0004714//transmembrane receptor protein tyrosine kinase activity;GO:0004871//si…	GO:0050789//regulation of biological process;GO:0043412//macromolecule modification;GO:0050794//regulation of cellular process;GO:0051716//cellular response to stimulus;GO:0044238//primary metabolic process;GO:0007165//signal transduction;GO:0016310//phosphorylation;GO:0006796//phosphate-containing compound metabolic process;GO:0050896//response to stimulus;GO:0007169//transmembrane receptor prot…
ame-miR-34	XM_006565598.2	EphR	eph receptor tyrosine kinase isoform X14	-	-	-	GO:0016020//membrane;GO:0044425//membrane part;GO:0016021//integral component of membrane;GO:0031224//intrinsic component of membrane	GO:0016773//phosphotransferase activity, alcohol group as acceptor;GO:1901363//heterocyclic compound binding;GO:0001883//purine nucleoside binding;GO:0099600//transmembrane receptor activity;GO:0016772//transferase activity, transferring phosphorus-containing groups;GO:0016301//kinase activity;GO:0032550//purine ribonucleoside binding;GO:0001882//nucleoside binding;GO:0004871//signal transducer a…	GO:0044763//single-organism cellular process;GO:0050794//regulation of cellular process;GO:0036211//protein modification process;GO:0043170//macromolecule metabolic process;GO:0044237//cellular metabolic process;GO:0007154//cell communication;GO:0044260//cellular macromolecule metabolic process;GO:0006793//phosphorus metabolic process;GO:0007169//transmembrane receptor protein tyrosine kinase sig…
ame-miR-34	XM_006565599.2	EphR	eph receptor tyrosine kinase isoform X15	-	-	-	GO:0016020//membrane;GO:0031224//intrinsic component of membrane;GO:0044425//membrane part;GO:0016021//integral component of membrane	GO:0016740//transferase activity;GO:1901363//heterocyclic compound binding;GO:0004714//transmembrane receptor protein tyrosine kinase activity;GO:0003824//catalytic activity;GO:0001882//nucleoside binding;GO:0019199//transmembrane receptor protein kinase activity;GO:0060089//molecular transducer activity;GO:0005488//binding;GO:0016772//transferase activity, transferring phosphorus-containing grou…	GO:0044260//cellular macromolecule metabolic process;GO:0044267//cellular protein metabolic process;GO:0044237//cellular metabolic process;GO:0007169//transmembrane receptor protein tyrosine kinase signaling pathway;GO:0051716//cellular response to stimulus;GO:0016310//phosphorylation;GO:0044700//single organism signaling;GO:0065007//biological regulation;GO:0050794//regulation of cellular proces…
ame-miR-34	XM_006565600.2	EphR	eph receptor tyrosine kinase isoform X17	-	-	-	GO:0016020//membrane;GO:0031224//intrinsic component of membrane;GO:0044425//membrane part;GO:0016021//integral component of membrane	GO:0004714//transmembrane receptor protein tyrosine kinase activity;GO:0003824//catalytic activity;GO:0016301//kinase activity;GO:0099600//transmembrane receptor activity;GO:1901363//heterocyclic compound binding;GO:0038023//signaling receptor activity;GO:0019199//transmembrane receptor protein kinase activity;GO:0005488//binding;GO:0097159//organic cyclic compound binding;GO:0016740//transferase…	GO:0006468//protein phosphorylation;GO:0051716//cellular response to stimulus;GO:0043170//macromolecule metabolic process;GO:0050896//response to stimulus;GO:0007166//cell surface receptor signaling pathway;GO:0016310//phosphorylation;GO:0023052//signaling;GO:0065007//biological regulation;GO:0036211//protein modification process;GO:0019538//protein metabolic process;GO:0044763//single-organism c…
ame-miR-34	XM_006565601.2	EphR	eph receptor tyrosine kinase isoform X18	-	-	-	GO:0016020//membrane;GO:0031224//intrinsic component of membrane;GO:0016021//integral component of membrane;GO:0044425//membrane part	GO:0019199//transmembrane receptor protein kinase activity;GO:0001882//nucleoside binding;GO:0004871//signal transducer activity;GO:0097367//carbohydrate derivative binding;GO:0016740//transferase activity;GO:0005488//binding;GO:0004872//receptor activity;GO:0003824//catalytic activity;GO:0004888//transmembrane signaling receptor activity;GO:0016772//transferase activity, transferring phosphorus-…	GO:0044238//primary metabolic process;GO:0043170//macromolecule metabolic process;GO:0044260//cellular macromolecule metabolic process;GO:0044699//single-organism process;GO:0044763//single-organism cellular process;GO:0044237//cellular metabolic process;GO:0007165//signal transduction;GO:0007154//cell communication;GO:0071704//organic substance metabolic process;GO:0006468//protein phosphorylati…
ame-miR-34	XM_016915988.1	EphR	eph receptor tyrosine kinase isoform X9	-	-	-	GO:0044425//membrane part;GO:0031224//intrinsic component of membrane;GO:0016020//membrane;GO:0016021//integral component of membrane	GO:0004713//protein tyrosine kinase activity;GO:0001882//nucleoside binding;GO:0038023//signaling receptor activity;GO:0099600//transmembrane receptor activity;GO:0005488//binding;GO:0016772//transferase activity, transferring phosphorus-containing groups;GO:0060089//molecular transducer activity;GO:0004871//signal transducer activity;GO:0016740//transferase activity;GO:0003824//catalytic activit…	GO:0007165//signal transduction;GO:0007167//enzyme linked receptor protein signaling pathway;GO:0006796//phosphate-containing compound metabolic process;GO:0051716//cellular response to stimulus;GO:0065007//biological regulation;GO:0007154//cell communication;GO:0044699//single-organism process;GO:0019538//protein metabolic process;GO:0043412//macromolecule modification;GO:0009987//cellular proce…
ame-miR-34	XM_016915989.1	EphR	eph receptor tyrosine kinase isoform X16	-	-	-	GO:0016020//membrane;GO:0031224//intrinsic component of membrane;GO:0044425//membrane part;GO:0016021//integral component of membrane	GO:0060089//molecular transducer activity;GO:0004672//protein kinase activity;GO:0004872//receptor activity;GO:0032549//ribonucleoside binding;GO:0001883//purine nucleoside binding;GO:0016740//transferase activity;GO:0038023//signaling receptor activity;GO:0099600//transmembrane receptor activity;GO:0032550//purine ribonucleoside binding;GO:0016301//kinase activity;GO:0004714//transmembrane recep…	GO:0044700//single organism signaling;GO:0007169//transmembrane receptor protein tyrosine kinase signaling pathway;GO:0044267//cellular protein metabolic process;GO:0006468//protein phosphorylation;GO:0036211//protein modification process;GO:0007165//signal transduction;GO:0007154//cell communication;GO:0044763//single-organism cellular process;GO:0023052//signaling;GO:0008152//metabolic process;…
ame-miR-34	XM_016915990.1	EphR	eph receptor tyrosine kinase isoform X19	-	-	-	GO:0016020//membrane;GO:0044425//membrane part;GO:0016021//integral component of membrane;GO:0031224//intrinsic component of membrane	GO:0004714//transmembrane receptor protein tyrosine kinase activity;GO:0019199//transmembrane receptor protein kinase activity;GO:0016740//transferase activity;GO:0004888//transmembrane signaling receptor activity;GO:1901363//heterocyclic compound binding;GO:0060089//molecular transducer activity;GO:0097159//organic cyclic compound binding;GO:0038023//signaling receptor activity;GO:0036094//small…	GO:0008152//metabolic process;GO:0043170//macromolecule metabolic process;GO:0044700//single organism signaling;GO:0007167//enzyme linked receptor protein signaling pathway;GO:0050794//regulation of cellular process;GO:0044238//primary metabolic process;GO:0071704//organic substance metabolic process;GO:0065007//biological regulation;GO:0050789//regulation of biological process;GO:0009987//cellul…
ame-miR-34	XM_006563771.2	LOC412838	alpha-mannosidase 2 isoform X1	Metabolism	Glycan biosynthesis and metabolism	ko00511//Other glycan degradation	-	GO:0046872//metal ion binding;GO:0015923//mannosidase activity;GO:0043167//ion binding;GO:0004553//hydrolase activity, hydrolyzing O-glycosyl compounds;GO:0003824//catalytic activity;GO:0043169//cation binding;GO:0016798//hydrolase activity, acting on glycosyl bonds;GO:0005488//binding;GO:0016787//hydrolase activity;GO:0046914//transition metal ion binding	GO:0071704//organic substance metabolic process;GO:0044238//primary metabolic process;GO:0044699//single-organism process;GO:0008152//metabolic process;GO:0005975//carbohydrate metabolic process;GO:0044723//single-organism carbohydrate metabolic process;GO:0044710//single-organism metabolic process;GO:0005996//monosaccharide metabolic process;GO:0044281//small molecule metabolic process;GO:001931…
ame-miR-34	XM_006563772.2	LOC412838	alpha-mannosidase 2 isoform X1	Metabolism	Glycan biosynthesis and metabolism	ko00511//Other glycan degradation	-	GO:0004553//hydrolase activity, hydrolyzing O-glycosyl compounds;GO:0016798//hydrolase activity, acting on glycosyl bonds;GO:0043169//cation binding;GO:0016787//hydrolase activity;GO:0003824//catalytic activity;GO:0046914//transition metal ion binding;GO:0046872//metal ion binding;GO:0015923//mannosidase activity;GO:0005488//binding;GO:0043167//ion binding	GO:0044238//primary metabolic process;GO:0008152//metabolic process;GO:0044710//single-organism metabolic process;GO:0044723//single-organism carbohydrate metabolic process;GO:0019318//hexose metabolic process;GO:0005975//carbohydrate metabolic process;GO:0005996//monosaccharide metabolic process;GO:0044699//single-organism process;GO:0044281//small molecule metabolic process;GO:0071704//organic …
ame-miR-34	XM_006563773.2	LOC412838	alpha-mannosidase 2 isoform X2	Metabolism	Glycan biosynthesis and metabolism	ko00511//Other glycan degradation	-	GO:0046872//metal ion binding;GO:0005488//binding;GO:0046914//transition metal ion binding;GO:0004553//hydrolase activity, hydrolyzing O-glycosyl compounds;GO:0015923//mannosidase activity;GO:0016798//hydrolase activity, acting on glycosyl bonds;GO:0016787//hydrolase activity;GO:0003824//catalytic activity;GO:0043167//ion binding;GO:0043169//cation binding	GO:0019318//hexose metabolic process;GO:0008152//metabolic process;GO:0044238//primary metabolic process;GO:0044281//small molecule metabolic process;GO:0044710//single-organism metabolic process;GO:0071704//organic substance metabolic process;GO:0005975//carbohydrate metabolic process;GO:0044723//single-organism carbohydrate metabolic process;GO:0005996//monosaccharide metabolic process;GO:00446…
ame-miR-34	XM_006563774.2	LOC412838	alpha-mannosidase 2 isoform X2	Metabolism	Glycan biosynthesis and metabolism	ko00511//Other glycan degradation	-	GO:0016798//hydrolase activity, acting on glycosyl bonds;GO:0003824//catalytic activity;GO:0005488//binding;GO:0015923//mannosidase activity;GO:0004553//hydrolase activity, hydrolyzing O-glycosyl compounds;GO:0016787//hydrolase activity;GO:0043167//ion binding;GO:0043169//cation binding;GO:0046914//transition metal ion binding;GO:0046872//metal ion binding	GO:0044723//single-organism carbohydrate metabolic process;GO:0044699//single-organism process;GO:0044238//primary metabolic process;GO:0005996//monosaccharide metabolic process;GO:0005975//carbohydrate metabolic process;GO:0044281//small molecule metabolic process;GO:0044710//single-organism metabolic process;GO:0008152//metabolic process;GO:0019318//hexose metabolic process;GO:0071704//organic …
ame-miR-34	XM_396290.4	LOC412838	alpha-mannosidase 2 isoform X1	Metabolism	Glycan biosynthesis and metabolism	ko00511//Other glycan degradation	-	GO:0004553//hydrolase activity, hydrolyzing O-glycosyl compounds;GO:0046914//transition metal ion binding;GO:0016787//hydrolase activity;GO:0046872//metal ion binding;GO:0005488//binding;GO:0016798//hydrolase activity, acting on glycosyl bonds;GO:0003824//catalytic activity;GO:0015923//mannosidase activity;GO:0043169//cation binding;GO:0043167//ion binding	GO:0071704//organic substance metabolic process;GO:0019318//hexose metabolic process;GO:0005996//monosaccharide metabolic process;GO:0044710//single-organism metabolic process;GO:0044699//single-organism process;GO:0005975//carbohydrate metabolic process;GO:0008152//metabolic process;GO:0044281//small molecule metabolic process;GO:0044238//primary metabolic process;GO:0044723//single-organism car…
ame-miR-34	XM_006564414.2	LOC411566	mitogen-activated protein kinase kinase kinase 10 isoform X2	-	-	-	-	GO:1901363//heterocyclic compound binding;GO:0001882//nucleoside binding;GO:0005488//binding;GO:0016772//transferase activity, transferring phosphorus-containing groups;GO:0032550//purine ribonucleoside binding;GO:0016301//kinase activity;GO:0032549//ribonucleoside binding;GO:0016773//phosphotransferase activity, alcohol group as acceptor;GO:0004672//protein kinase activity;GO:0097159//organic cy…	GO:0071704//organic substance metabolic process;GO:0043170//macromolecule metabolic process;GO:0044267//cellular protein metabolic process;GO:0044238//primary metabolic process;GO:0044237//cellular metabolic process;GO:0043412//macromolecule modification;GO:0006796//phosphate-containing compound metabolic process;GO:0006468//protein phosphorylation;GO:0006464//cellular protein modification proces…
ame-miR-34	XM_016913401.1	LOC100577587	cytospin-A-like isoform X1	-	-	-	-	-	-
ame-miR-34	XM_016913402.1	LOC100577587	cytospin-A-like isoform X2	-	-	-	-	-	-
ame-miR-34	XM_016913403.1	LOC100577587	cytospin-A-like isoform X3	-	-	-	-	-	-
ame-miR-34	XM_016913404.1	LOC100577587	cytospin-A-like isoform X4	-	-	-	-	-	-
ame-miR-34	XM_016915043.1	LOC411566	mitogen-activated protein kinase kinase kinase 10 isoform X1	-	-	-	-	GO:0097367//carbohydrate derivative binding;GO:1901363//heterocyclic compound binding;GO:0016740//transferase activity;GO:0005488//binding;GO:0016772//transferase activity, transferring phosphorus-containing groups;GO:0004672//protein kinase activity;GO:0036094//small molecule binding;GO:0032549//ribonucleoside binding;GO:0016773//phosphotransferase activity, alcohol group as acceptor;GO:0001883/…	GO:0043170//macromolecule metabolic process;GO:0008152//metabolic process;GO:0019538//protein metabolic process;GO:0071704//organic substance metabolic process;GO:0009987//cellular process;GO:0043412//macromolecule modification;GO:0044238//primary metabolic process;GO:0006468//protein phosphorylation;GO:0036211//protein modification process;GO:0044237//cellular metabolic process;GO:0044260//cellu…
ame-miR-34	XM_016915044.1	LOC411566	mitogen-activated protein kinase kinase kinase 11 isoform X3	-	-	-	-	GO:0016773//phosphotransferase activity, alcohol group as acceptor;GO:1901363//heterocyclic compound binding;GO:0016740//transferase activity;GO:0032550//purine ribonucleoside binding;GO:0097159//organic cyclic compound binding;GO:0036094//small molecule binding;GO:0003824//catalytic activity;GO:0097367//carbohydrate derivative binding;GO:0004672//protein kinase activity;GO:0001882//nucleoside bi…	GO:0008152//metabolic process;GO:0071704//organic substance metabolic process;GO:0044238//primary metabolic process;GO:0006468//protein phosphorylation;GO:0019538//protein metabolic process;GO:0044267//cellular protein metabolic process;GO:0006464//cellular protein modification process;GO:0016310//phosphorylation;GO:0006793//phosphorus metabolic process;GO:0043170//macromolecule metabolic process…
ame-miR-34	XM_016915045.1	LOC411566	mitogen-activated protein kinase kinase kinase 10 isoform X4	-	-	-	-	GO:0004672//protein kinase activity;GO:0036094//small molecule binding;GO:0001882//nucleoside binding;GO:0097159//organic cyclic compound binding;GO:0001883//purine nucleoside binding;GO:0016773//phosphotransferase activity, alcohol group as acceptor;GO:0032549//ribonucleoside binding;GO:0005488//binding;GO:0016301//kinase activity;GO:0003824//catalytic activity;GO:0016740//transferase activity;G…	GO:0006464//cellular protein modification process;GO:0016310//phosphorylation;GO:0006796//phosphate-containing compound metabolic process;GO:0019538//protein metabolic process;GO:0044238//primary metabolic process;GO:0071704//organic substance metabolic process;GO:0044267//cellular protein metabolic process;GO:0044260//cellular macromolecule metabolic process;GO:0009987//cellular process;GO:00067…
ame-miR-34	XM_006566399.2	LOC410341	RNA pseudouridylate synthase domain-containing protein 2-like isoform X1	-	-	-	-	GO:1901363//heterocyclic compound binding;GO:0016853//isomerase activity;GO:0003824//catalytic activity;GO:0016866//intramolecular transferase activity;GO:0003676//nucleic acid binding;GO:0005488//binding;GO:0097159//organic cyclic compound binding	GO:0071704//organic substance metabolic process;GO:0009451//RNA modification;GO:1901360//organic cyclic compound metabolic process;GO:0006139//nucleobase-containing compound metabolic process;GO:0006725//cellular aromatic compound metabolic process;GO:0044238//primary metabolic process;GO:0044260//cellular macromolecule metabolic process;GO:0016070//RNA metabolic process;GO:0090304//nucleic acid …
ame-miR-34	XM_006566401.2	LOC410341	RNA pseudouridylate synthase domain-containing protein 2-like isoform X3	-	-	-	-	GO:0016853//isomerase activity;GO:0016866//intramolecular transferase activity;GO:0003824//catalytic activity;GO:1901363//heterocyclic compound binding;GO:0005488//binding;GO:0097159//organic cyclic compound binding;GO:0003676//nucleic acid binding	GO:0044260//cellular macromolecule metabolic process;GO:0046483//heterocycle metabolic process;GO:0044238//primary metabolic process;GO:0090304//nucleic acid metabolic process;GO:0043170//macromolecule metabolic process;GO:0009987//cellular process;GO:0044237//cellular metabolic process;GO:0008152//metabolic process;GO:1901360//organic cyclic compound metabolic process;GO:0006139//nucleobase-cont…
ame-miR-34	XM_016914426.1	LOC724417	uncharacterized protein CG43867	-	-	-	-	-	-
ame-miR-34	XM_016916213.1	LOC412926	dipeptidase 1-like	-	-	-	GO:0031224//intrinsic component of membrane;GO:0016020//membrane;GO:0044425//membrane part	GO:0070011//peptidase activity, acting on L-amino acid peptides;GO:0043169//cation binding;GO:0005488//binding;GO:0043167//ion binding;GO:0008238//exopeptidase activity;GO:0008233//peptidase activity;GO:0016787//hydrolase activity;GO:0003824//catalytic activity	GO:0010467//gene expression;GO:0006508//proteolysis;GO:0071704//organic substance metabolic process;GO:0008152//metabolic process;GO:0044238//primary metabolic process;GO:0051604//protein maturation;GO:0019538//protein metabolic process;GO:0043170//macromolecule metabolic process;GO:0016485//protein processing
ame-miR-34	XM_016916214.1	LOC412926	dipeptidase 1-like	-	-	-	GO:0016020//membrane;GO:0031224//intrinsic component of membrane;GO:0044425//membrane part	GO:0008238//exopeptidase activity;GO:0016787//hydrolase activity;GO:0043167//ion binding;GO:0008233//peptidase activity;GO:0043169//cation binding;GO:0070011//peptidase activity, acting on L-amino acid peptides;GO:0003824//catalytic activity;GO:0005488//binding	GO:0006508//proteolysis;GO:0051604//protein maturation;GO:0043170//macromolecule metabolic process;GO:0016485//protein processing;GO:0008152//metabolic process;GO:0019538//protein metabolic process;GO:0044238//primary metabolic process;GO:0010467//gene expression;GO:0071704//organic substance metabolic process
ame-miR-34	XM_396377.5	LOC412926	dipeptidase 1-like	-	-	-	GO:0016020//membrane;GO:0031224//intrinsic component of membrane;GO:0044425//membrane part	GO:0043167//ion binding;GO:0003824//catalytic activity;GO:0016787//hydrolase activity;GO:0008238//exopeptidase activity;GO:0070011//peptidase activity, acting on L-amino acid peptides;GO:0005488//binding;GO:0008233//peptidase activity;GO:0043169//cation binding	GO:0006508//proteolysis;GO:0051604//protein maturation;GO:0044238//primary metabolic process;GO:0016485//protein processing;GO:0008152//metabolic process;GO:0019538//protein metabolic process;GO:0010467//gene expression;GO:0071704//organic substance metabolic process;GO:0043170//macromolecule metabolic process
ame-miR-34	XM_624653.4	LOC410341	RNA pseudouridylate synthase domain-containing protein 2-like isoform X2	-	-	-	-	GO:0097159//organic cyclic compound binding;GO:0016853//isomerase activity;GO:1901363//heterocyclic compound binding;GO:0003676//nucleic acid binding;GO:0003824//catalytic activity;GO:0005488//binding;GO:0016866//intramolecular transferase activity	GO:0009451//RNA modification;GO:0046483//heterocycle metabolic process;GO:0006725//cellular aromatic compound metabolic process;GO:0043170//macromolecule metabolic process;GO:0043412//macromolecule modification;GO:0016070//RNA metabolic process;GO:0006139//nucleobase-containing compound metabolic process;GO:0090304//nucleic acid metabolic process;GO:0044237//cellular metabolic process;GO:0034641/…
ame-miR-34	XM_394865.6	LOC411391	thioredoxin-related transmembrane protein 2 homolog	-	-	-	-	-	GO:0044699//single-organism process;GO:0009987//cellular process;GO:0044763//single-organism cellular process;GO:0019725//cellular homeostasis;GO:0065008//regulation of biological quality;GO:0065007//biological regulation;GO:0042592//homeostatic process
ame-miR-34	XM_006563775.2	LOC551806	aquaporin-like isoform X2	-	-	-	GO:0016020//membrane;GO:0044425//membrane part;GO:0031224//intrinsic component of membrane	GO:0005488//binding;GO:0008168//methyltransferase activity;GO:0097159//organic cyclic compound binding;GO:0003824//catalytic activity;GO:0016740//transferase activity;GO:0016741//transferase activity, transferring one-carbon groups	GO:0043170//macromolecule metabolic process;GO:0090304//nucleic acid metabolic process;GO:0009451//RNA modification;GO:0006725//cellular aromatic compound metabolic process;GO:0010467//gene expression;GO:0051234//establishment of localization;GO:0071704//organic substance metabolic process;GO:0044238//primary metabolic process;GO:0044237//cellular metabolic process;GO:0009987//cellular process;GO…
ame-miR-34	XM_624191.5	LOC551806	aquaporin-like isoform X1	-	-	-	GO:0044425//membrane part;GO:0016020//membrane;GO:0031224//intrinsic component of membrane	GO:0008168//methyltransferase activity;GO:0016741//transferase activity, transferring one-carbon groups;GO:0097159//organic cyclic compound binding;GO:0003824//catalytic activity;GO:0005488//binding;GO:0016740//transferase activity	GO:0043170//macromolecule metabolic process;GO:0016070//RNA metabolic process;GO:0071704//organic substance metabolic process;GO:0046483//heterocycle metabolic process;GO:0043412//macromolecule modification;GO:0006807//nitrogen compound metabolic process;GO:1901360//organic cyclic compound metabolic process;GO:0006139//nucleobase-containing compound metabolic process;GO:0051234//establishment of …
ame-miR-34	XM_001120667.4	LOC724770	uncharacterized protein LOC724770	-	-	-	-	-	-
ame-miR-34	XM_006565911.2	LOC551772	zeta-sarcoglycan isoform X1	-	-	-	GO:0044425//membrane part;GO:0016020//membrane;GO:0031224//intrinsic component of membrane	-	-
ame-miR-34	XM_624159.4	LOC551772	zeta-sarcoglycan isoform X2	-	-	-	GO:0031224//intrinsic component of membrane;GO:0016020//membrane;GO:0044425//membrane part	-	-
ame-miR-34	XM_003250491.3	LOC100576805	chromatin assembly factor 1 subunit A-B isoform X1	-	-	-	-	-	-
ame-miR-34	XM_006560347.2	LOC726547	protein abrupt isoform X1	-	-	-	GO:0043231//intracellular membrane-bounded organelle;GO:0044424//intracellular part;GO:0043227//membrane-bounded organelle;GO:0044464//cell part;GO:0005622//intracellular;GO:0005623//cell;GO:0043229//intracellular organelle;GO:0043226//organelle	GO:0005488//binding;GO:0043169//cation binding;GO:0043167//ion binding;GO:0097159//organic cyclic compound binding	GO:0008152//metabolic process
ame-miR-34	XM_006560348.2	LOC726547	protein abrupt isoform X1	-	-	-	GO:0043227//membrane-bounded organelle;GO:0005622//intracellular;GO:0044464//cell part;GO:0043229//intracellular organelle;GO:0005623//cell;GO:0043226//organelle;GO:0044424//intracellular part;GO:0043231//intracellular membrane-bounded organelle	GO:0097159//organic cyclic compound binding;GO:0043167//ion binding;GO:0005488//binding;GO:0043169//cation binding	GO:0008152//metabolic process
ame-miR-34	XM_006560349.2	LOC726547	protein abrupt isoform X1	-	-	-	GO:0044464//cell part;GO:0005623//cell;GO:0043227//membrane-bounded organelle;GO:0043226//organelle;GO:0043231//intracellular membrane-bounded organelle;GO:0043229//intracellular organelle;GO:0044424//intracellular part;GO:0005622//intracellular	GO:0043169//cation binding;GO:0097159//organic cyclic compound binding;GO:0005488//binding;GO:0043167//ion binding	GO:0008152//metabolic process
ame-miR-34	XM_006560350.2	LOC726547	protein abrupt isoform X1	-	-	-	GO:0005622//intracellular;GO:0043229//intracellular organelle;GO:0044464//cell part;GO:0043231//intracellular membrane-bounded organelle;GO:0044424//intracellular part;GO:0005623//cell;GO:0043227//membrane-bounded organelle;GO:0043226//organelle	GO:0043167//ion binding;GO:0043169//cation binding;GO:0005488//binding;GO:0097159//organic cyclic compound binding	GO:0008152//metabolic process
ame-miR-34	XM_006560352.2	LOC726547	protein abrupt isoform X1	-	-	-	GO:0043226//organelle;GO:0043231//intracellular membrane-bounded organelle;GO:0044464//cell part;GO:0043229//intracellular organelle;GO:0005622//intracellular;GO:0044424//intracellular part;GO:0043227//membrane-bounded organelle;GO:0005623//cell	GO:0043169//cation binding;GO:0043167//ion binding;GO:0005488//binding;GO:0097159//organic cyclic compound binding	GO:0008152//metabolic process
ame-miR-34	XM_006560353.2	LOC726547	protein abrupt isoform X1	-	-	-	GO:0005622//intracellular;GO:0043227//membrane-bounded organelle;GO:0005623//cell;GO:0043226//organelle;GO:0043231//intracellular membrane-bounded organelle;GO:0044464//cell part;GO:0044424//intracellular part;GO:0043229//intracellular organelle	GO:0043167//ion binding;GO:0097159//organic cyclic compound binding;GO:0043169//cation binding;GO:0005488//binding	GO:0008152//metabolic process
ame-miR-34	XM_006560354.2	LOC726547	protein abrupt isoform X1	-	-	-	GO:0005623//cell;GO:0043229//intracellular organelle;GO:0044464//cell part;GO:0005622//intracellular;GO:0043231//intracellular membrane-bounded organelle;GO:0044424//intracellular part;GO:0043226//organelle;GO:0043227//membrane-bounded organelle	GO:0005488//binding;GO:0043167//ion binding;GO:0043169//cation binding;GO:0097159//organic cyclic compound binding	GO:0008152//metabolic process
ame-miR-34	XM_006560355.2	LOC726547	protein abrupt isoform X1	-	-	-	GO:0043226//organelle;GO:0005623//cell;GO:0044424//intracellular part;GO:0005622//intracellular;GO:0043229//intracellular organelle;GO:0044464//cell part;GO:0043231//intracellular membrane-bounded organelle;GO:0043227//membrane-bounded organelle	GO:0043169//cation binding;GO:0097159//organic cyclic compound binding;GO:0005488//binding;GO:0043167//ion binding	GO:0008152//metabolic process
ame-miR-34	XM_006560356.2	LOC726547	protein abrupt isoform X1	-	-	-	GO:0043229//intracellular organelle;GO:0044464//cell part;GO:0043226//organelle;GO:0044424//intracellular part;GO:0005622//intracellular;GO:0005623//cell;GO:0043227//membrane-bounded organelle;GO:0043231//intracellular membrane-bounded organelle	GO:0005488//binding;GO:0097159//organic cyclic compound binding;GO:0043169//cation binding;GO:0043167//ion binding	GO:0008152//metabolic process
ame-miR-34	XM_006560357.2	LOC726547	protein abrupt isoform X1	-	-	-	GO:0043227//membrane-bounded organelle;GO:0044464//cell part;GO:0044424//intracellular part;GO:0043229//intracellular organelle;GO:0005622//intracellular;GO:0043226//organelle;GO:0043231//intracellular membrane-bounded organelle;GO:0005623//cell	GO:0043169//cation binding;GO:0097159//organic cyclic compound binding;GO:0005488//binding;GO:0043167//ion binding	GO:0008152//metabolic process
ame-miR-34	XM_006564898.2	LOC100576805	chromatin assembly factor 1 subunit A-B isoform X1	-	-	-	-	-	-
ame-miR-34	XM_006564899.2	LOC100576805	chromatin assembly factor 1 subunit A-B isoform X1	-	-	-	-	-	-
ame-miR-34	XM_016915752.1	LOC726547	protein abrupt isoform X1	-	-	-	GO:0043231//intracellular membrane-bounded organelle;GO:0044464//cell part;GO:0044424//intracellular part;GO:0005623//cell;GO:0043226//organelle;GO:0043229//intracellular organelle;GO:0005622//intracellular;GO:0043227//membrane-bounded organelle	GO:0005488//binding;GO:0097159//organic cyclic compound binding;GO:0043167//ion binding;GO:0043169//cation binding	GO:0008152//metabolic process
ame-miR-34	XM_016916241.1	LOC100576805	chromatin assembly factor 1 subunit A-B isoform X1	-	-	-	-	-	-
ame-miR-34	XM_016916242.1	LOC100576805	serine/threonine-protein kinase 11-interacting protein isoform X2	-	-	-	-	-	-
ame-miR-34	XM_006566832.2	LOC411652	zinc finger protein 879-like	-	-	-	-	GO:0043167//ion binding;GO:0043169//cation binding;GO:0005488//binding	-
ame-miR-34	XM_395120.6	LOC411652	zinc finger protein 879-like	-	-	-	-	GO:0005488//binding;GO:0043167//ion binding;GO:0043169//cation binding	-
ame-miR-34	NM_001014991.1	Dscam	Down syndrome cell adhesion molecule	-	-	-	-	-	-
ame-miR-34	XM_006567072.2	Dscam	Down syndrome cell adhesion molecule isoform X24	-	-	-	-	-	-
ame-miR-34	XM_006567073.2	Dscam	Down syndrome cell adhesion molecule isoform X25	-	-	-	-	-	-
ame-miR-34	XM_006567074.2	Dscam	Down syndrome cell adhesion molecule isoform X26	-	-	-	-	-	-
ame-miR-34	XM_006567075.2	Dscam	Down syndrome cell adhesion molecule isoform X28	-	-	-	-	-	-
ame-miR-34	XM_006567076.2	Dscam	Down syndrome cell adhesion molecule isoform X27	-	-	-	-	-	-
ame-miR-34	XM_006567077.2	Dscam	Down syndrome cell adhesion molecule isoform X29	-	-	-	-	-	-
ame-miR-34	XM_006567078.2	Dscam	Down syndrome cell adhesion molecule isoform X30	-	-	-	-	-	-
ame-miR-34	XM_006567080.2	Dscam	Down syndrome cell adhesion molecule isoform X32	-	-	-	-	-	-
ame-miR-34	XM_006567081.2	Dscam	Down syndrome cell adhesion molecule isoform X31	-	-	-	-	-	-
ame-miR-34	XM_006567085.2	Dscam	Down syndrome cell adhesion molecule isoform X33	-	-	-	-	-	-
ame-miR-34	XM_006567086.2	Dscam	Down syndrome cell adhesion molecule isoform X34	-	-	-	-	-	-
ame-miR-34	XM_006567087.2	Dscam	Down syndrome cell adhesion molecule isoform X35	-	-	-	-	-	-
ame-miR-34	XM_006567088.2	Dscam	Down syndrome cell adhesion molecule isoform X36	-	-	-	-	-	-
ame-miR-34	XM_006567089.2	Dscam	Down syndrome cell adhesion molecule isoform X37	-	-	-	-	-	-
ame-miR-34	XM_006567090.2	Dscam	Down syndrome cell adhesion molecule isoform X38	-	-	-	-	-	-
ame-miR-34	XM_006567091.2	Dscam	Down syndrome cell adhesion molecule isoform X39	-	-	-	-	-	-
ame-miR-34	XM_006567092.2	Dscam	Down syndrome cell adhesion molecule isoform X40	-	-	-	-	-	-
ame-miR-34	XM_006567093.2	Dscam	Down syndrome cell adhesion molecule isoform X41	-	-	-	-	-	-
ame-miR-34	XM_006567094.2	Dscam	Down syndrome cell adhesion molecule isoform X42	-	-	-	-	-	-
ame-miR-34	XM_006567095.2	Dscam	Down syndrome cell adhesion molecule isoform X43	-	-	-	-	-	-
ame-miR-34	XM_006567096.2	Dscam	Down syndrome cell adhesion molecule isoform X44	-	-	-	-	-	-
ame-miR-34	XM_006567097.2	Dscam	Down syndrome cell adhesion molecule isoform X45	-	-	-	-	-	-
ame-miR-34	XM_006567098.2	Dscam	Down syndrome cell adhesion molecule isoform X46	-	-	-	-	-	-
ame-miR-34	XM_006567105.2	Dscam	Down syndrome cell adhesion molecule isoform X47	-	-	-	-	-	-
ame-miR-34	XM_016911532.1	Dscam	Down syndrome cell adhesion molecule isoform X1	-	-	-	-	-	-
ame-miR-34	XM_016911533.1	Dscam	Down syndrome cell adhesion molecule isoform X2	-	-	-	-	-	-
ame-miR-34	XM_016911534.1	Dscam	Down syndrome cell adhesion molecule isoform X3	-	-	-	-	-	-
ame-miR-34	XM_016911535.1	Dscam	Down syndrome cell adhesion molecule isoform X4	-	-	-	-	-	-
ame-miR-34	XM_016911536.1	Dscam	Down syndrome cell adhesion molecule isoform X5	-	-	-	-	-	-
ame-miR-34	XM_016911537.1	Dscam	Down syndrome cell adhesion molecule isoform X6	-	-	-	-	-	-
ame-miR-34	XM_016911538.1	Dscam	Down syndrome cell adhesion molecule isoform X7	-	-	-	-	-	-
ame-miR-34	XM_016911539.1	Dscam	Down syndrome cell adhesion molecule isoform X8	-	-	-	-	-	-
ame-miR-34	XM_016911540.1	Dscam	Down syndrome cell adhesion molecule isoform X9	-	-	-	-	-	-
ame-miR-34	XM_016911541.1	Dscam	Down syndrome cell adhesion molecule isoform X10	-	-	-	-	-	-
ame-miR-34	XM_016911542.1	Dscam	Down syndrome cell adhesion molecule isoform X11	-	-	-	-	-	-
ame-miR-34	XM_016911543.1	Dscam	Down syndrome cell adhesion molecule isoform X12	-	-	-	-	-	-
ame-miR-34	XM_016911544.1	Dscam	Down syndrome cell adhesion molecule isoform X13	-	-	-	-	-	-
ame-miR-34	XM_016911545.1	Dscam	Down syndrome cell adhesion molecule isoform X14	-	-	-	-	-	-
ame-miR-34	XM_016911546.1	Dscam	Down syndrome cell adhesion molecule isoform X15	-	-	-	-	-	-
ame-miR-34	XM_016911547.1	Dscam	Down syndrome cell adhesion molecule isoform X16	-	-	-	-	-	-
ame-miR-34	XM_016911548.1	Dscam	Down syndrome cell adhesion molecule isoform X17	-	-	-	-	-	-
ame-miR-34	XM_016911549.1	Dscam	Down syndrome cell adhesion molecule isoform X18	-	-	-	-	-	-
ame-miR-34	XM_016911550.1	Dscam	Down syndrome cell adhesion molecule isoform X19	-	-	-	-	-	-
ame-miR-34	XM_016911551.1	Dscam	Down syndrome cell adhesion molecule isoform X20	-	-	-	-	-	-
ame-miR-34	XM_016911552.1	Dscam	Down syndrome cell adhesion molecule isoform X21	-	-	-	-	-	-
ame-miR-34	XM_016911553.1	Dscam	Down syndrome cell adhesion molecule isoform X22	-	-	-	-	-	-
ame-miR-34	XM_016911554.1	Dscam	Down syndrome cell adhesion molecule isoform X23	-	-	-	-	-	-
ame-miR-34	XM_016911555.1	Dscam	Down syndrome cell adhesion molecule isoform X48	-	-	-	-	-	-
ame-miR-34	XM_016911556.1	Dscam	Down syndrome cell adhesion molecule isoform X49	-	-	-	-	-	-
ame-miR-34	XM_016911557.1	Dscam	Down syndrome cell adhesion molecule isoform X50	-	-	-	-	-	-
ame-miR-34	XM_006564690.2	LOC726587	protein AF-10 isoform X2	-	-	-	-	GO:0005488//binding;GO:0043169//cation binding;GO:0043167//ion binding	-
ame-miR-34	XM_006564691.2	LOC726587	protein AF-10 isoform X4	-	-	-	-	GO:0005488//binding;GO:0043167//ion binding;GO:0043169//cation binding	-
ame-miR-34	XM_016913412.1	LOC726587	protein AF-10 isoform X1	-	-	-	-	GO:0043169//cation binding;GO:0043167//ion binding;GO:0005488//binding	-
ame-miR-34	XM_016913413.1	LOC726587	protein AF-10 isoform X3	-	-	-	-	GO:0005488//binding;GO:0043169//cation binding;GO:0043167//ion binding	-
ame-miR-34	NM_001085345.1	Apd-1	apidermin 1 precursor	-	-	-	GO:0044444//cytoplasmic part;GO:0005623//cell;GO:0005622//intracellular;GO:0044424//intracellular part;GO:0005737//cytoplasm;GO:0044464//cell part;GO:0044445//cytosolic part;GO:0005829//cytosol	GO:0043169//cation binding;GO:0043167//ion binding;GO:0030234//enzyme regulator activity;GO:0019207//kinase regulator activity;GO:0005488//binding;GO:0098772//molecular function regulator	GO:0007154//cell communication;GO:0050896//response to stimulus;GO:0065007//biological regulation;GO:0009987//cellular process;GO:0023052//signaling;GO:0043550//regulation of lipid kinase activity;GO:0080090//regulation of primary metabolic process;GO:0019220//regulation of phosphate metabolic process;GO:0019216//regulation of lipid metabolic process;GO:0044699//single-organism process;GO:0043549…
ame-miR-34	XM_001122641.4	LOC726924	synapse-associated protein 1 isoform X3	-	-	-	-	-	-
ame-miR-34	XM_006562148.2	LOC411070	histone-lysine N-methyltransferase%2C H3 lysine-79 specific	Metabolism	Amino acid metabolism	ko00310//Lysine degradation	GO:0005622//intracellular;GO:0005623//cell;GO:0005634//nucleus;GO:0055029//nuclear DNA-directed RNA polymerase complex;GO:0016591//DNA-directed RNA polymerase II, holoenzyme;GO:0044422//organelle part;GO:0005654//nucleoplasm;GO:0043226//organelle;GO:0031981//nuclear lumen;GO:0032991//macromolecular complex;GO:0070013//intracellular organelle lumen;GO:0043227//membrane-bounded organelle;GO:0044451…	GO:0016740//transferase activity;GO:0003824//catalytic activity;GO:0016772//transferase activity, transferring phosphorus-containing groups;GO:0016779//nucleotidyltransferase activity;GO:0034062//RNA polymerase activity	GO:0008152//metabolic process;GO:0043170//macromolecule metabolic process;GO:0010467//gene expression;GO:0071704//organic substance metabolic process
ame-miR-34	XM_006565854.2	LOC726924	synapse-associated protein 1 isoform X1	-	-	-	-	-	-
ame-miR-34	XM_006565855.2	LOC726924	synapse-associated protein 1 isoform X2	-	-	-	-	-	-
ame-miR-34	XM_006565856.2	LOC726924	synapse-associated protein of 47 kDa isoform X5	-	-	-	-	-	-
ame-miR-34	XM_006565857.2	LOC726924	synapse-associated protein of 47 kDa isoform X6	-	-	-	-	-	-
ame-miR-34	XM_006565858.2	LOC726924	synapse-associated protein of 47 kDa isoform X7	-	-	-	-	-	-
ame-miR-34	XM_016910823.1	LOC726924	synapse-associated protein 1 isoform X4	-	-	-	-	-	-
ame-miR-34	XM_016913717.1	LOC413560	uncharacterized protein LOC413560 isoform X2	-	-	-	-	GO:0005488//binding;GO:0097367//carbohydrate derivative binding	GO:1901135//carbohydrate derivative metabolic process;GO:0006807//nitrogen compound metabolic process;GO:0008152//metabolic process;GO:0006022//aminoglycan metabolic process;GO:1901564//organonitrogen compound metabolic process;GO:0071704//organic substance metabolic process;GO:0043170//macromolecule metabolic process
ame-miR-34	XM_397001.5	LOC413560	uncharacterized protein LOC413560 isoform X1	-	-	-	-	GO:0097367//carbohydrate derivative binding;GO:0005488//binding	GO:1901135//carbohydrate derivative metabolic process;GO:0071704//organic substance metabolic process;GO:0043170//macromolecule metabolic process;GO:0006807//nitrogen compound metabolic process;GO:1901564//organonitrogen compound metabolic process;GO:0006022//aminoglycan metabolic process;GO:0008152//metabolic process
ame-miR-34	XM_001120751.4	LOC724847	uncharacterized protein LOC724847 isoform X2	-	-	-	-	-	-
ame-miR-34	XM_006560974.2	LOC724847	uncharacterized protein LOC724847 isoform X1	-	-	-	-	-	-
ame-miR-34	XM_006560975.2	LOC724847	uncharacterized protein LOC724847 isoform X2	-	-	-	-	-	-
ame-miR-34	XM_006560976.2	LOC724847	uncharacterized protein LOC724847 isoform X2	-	-	-	-	-	-
ame-miR-34	XM_006561864.2	LOC409000	cell adhesion molecule 2-like isoform X3	-	-	-	-	-	-
ame-miR-34	XM_006561865.2	LOC409000	cell adhesion molecule 2-like isoform X3	-	-	-	-	-	-
ame-miR-34	XM_016914075.1	LOC409000	cell adhesion molecule 2-like isoform X2	-	-	-	-	-	-
ame-miR-34	XM_392530.6	LOC409000	cell adhesion molecule 2-like isoform X1	-	-	-	-	-	-
ame-miR-34	XM_016914315.1	LOC726349	actin-binding LIM protein 1 isoform X9	-	-	-	-	-	-
ame-miR-34	XM_016914317.1	LOC726349	actin-binding LIM protein 1 isoform X10	-	-	-	-	GO:0046914//transition metal ion binding;GO:0005515//protein binding;GO:0043167//ion binding;GO:0046872//metal ion binding;GO:0043169//cation binding;GO:0008092//cytoskeletal protein binding;GO:0005488//binding	GO:0016043//cellular component organization;GO:0006996//organelle organization;GO:0009987//cellular process;GO:0071840//cellular component organization or biogenesis
ame-miR-34	XM_016914594.1	LOC411754	YTH domain-containing protein 1	-	-	-	-	-	-
ame-miR-34	XM_395221.6	LOC411754	YTH domain-containing protein 1	-	-	-	-	-	-
ame-miR-34	XM_006562570.2	LOC409212	cadherin-87A isoform X1	-	-	-	-	-	-
ame-miR-34	XM_006562571.2	LOC409212	cadherin-87A isoform X2	-	-	-	-	-	-
ame-miR-34	XM_006570540.2	LOC409707	cell adhesion molecule 4-like isoform X2	-	-	-	-	-	-
ame-miR-34	XM_016910878.1	LOC408645	glutamate receptor ionotropic%2C kainate 2 isoform X4	Environmental Information Processing	Signaling molecules and interaction	ko04080//Neuroactive ligand-receptor interaction	-	-	-
ame-miR-34	XM_393205.6	LOC409707	muscle M-line assembly protein unc-89-like isoform X1	-	-	-	-	-	-
ame-miR-34	XM_003249827.3	LOC100576471	LOW QUALITY PROTEIN: uncharacterized protein LOC100576471	-	-	-	-	-	-
ame-miR-34	XM_006569284.2	LOC408770	protein turtle	-	-	-	-	-	-
ame-miR-34	XM_016916517.1	LOC107965576	uncharacterized protein LOC107965576	-	-	-	-	-	-
ame-miR-34	XM_393545.6	LOC410059	probable citrate synthase 2%2C mitochondrial	Metabolism;Metabolism;Metabolism;Metabolism;Metabolism	Global and Overview;Global and Overview;Carbohydrate metabolism;Carbohydrate metabolism;Global and Overview	ko01200//Carbon metabolism;ko01230//Biosynthesis of amino acids;ko00020//Citrate cycle (TCA cycle);ko00630//Glyoxylate and dicarboxylate metabolism;ko01210//2-Oxocarboxylic acid metabolism	-	GO:0016746//transferase activity, transferring acyl groups;GO:0046912//transferase activity, transferring acyl groups, acyl groups converted into alkyl on transfer;GO:0003824//catalytic activity;GO:0036440//citrate synthase activity;GO:0016740//transferase activity	GO:0005975//carbohydrate metabolic process;GO:0071704//organic substance metabolic process;GO:0044710//single-organism metabolic process;GO:0044699//single-organism process;GO:0008152//metabolic process;GO:0044237//cellular metabolic process;GO:0044763//single-organism cellular process;GO:0015980//energy derivation by oxidation of organic compounds;GO:0055114//oxidation-reduction process;GO:00060…
ame-miR-34	XM_624496.5	LOC552116	histone H3.3	-	-	-	GO:0043226//organelle;GO:0031982//vesicle;GO:0043234//protein complex;GO:0005623//cell;GO:0043231//intracellular membrane-bounded organelle;GO:0043233//organelle lumen;GO:0044422//organelle part;GO:0000785//chromatin;GO:0031974//membrane-enclosed lumen;GO:0043228//non-membrane-bounded organelle;GO:0044424//intracellular part;GO:0044427//chromosomal part;GO:0044464//cell part;GO:0031981//nuclear l…	GO:0003677//DNA binding;GO:0046983//protein dimerization activity;GO:0003676//nucleic acid binding;GO:0044212//transcription regulatory region DNA binding;GO:0031490//chromatin DNA binding;GO:0000977//RNA polymerase II regulatory region sequence-specific DNA binding;GO:0000975//regulatory region DNA binding;GO:0043565//sequence-specific DNA binding;GO:0001012//RNA polymerase II regulatory region …	GO:0007399//nervous system development;GO:0040007//growth;GO:0071103//DNA conformation change;GO:0034728//nucleosome organization;GO:0006325//chromatin organization;GO:0009987//cellular process;GO:0044763//single-organism cellular process;GO:0044707//single-multicellular organism process;GO:0032501//multicellular organismal process;GO:0044085//cellular component biogenesis;GO:0010259//multicellul…
ame-miR-34	XM_016912363.1	LOC724927	importin-5	-	-	-	-	-	-
ame-miR-34	XM_016916092.1	LOC107963986	centrosomal protein of 162 kDa-like isoform X1	-	-	-	GO:0031224//intrinsic component of membrane;GO:0016020//membrane;GO:0044425//membrane part	GO:0005488//binding;GO:0016747//transferase activity, transferring acyl groups other than amino-acyl groups;GO:0043167//ion binding;GO:0003824//catalytic activity;GO:0046914//transition metal ion binding;GO:0046872//metal ion binding;GO:0016409//palmitoyltransferase activity;GO:0016740//transferase activity;GO:0016746//transferase activity, transferring acyl groups;GO:0043169//cation binding	-
ame-miR-34	XM_016916093.1	LOC107963986	centrosomal protein of 162 kDa-like isoform X2	-	-	-	GO:0016020//membrane;GO:0031224//intrinsic component of membrane;GO:0044425//membrane part	GO:0046872//metal ion binding;GO:0043167//ion binding;GO:0016409//palmitoyltransferase activity;GO:0046914//transition metal ion binding;GO:0016746//transferase activity, transferring acyl groups;GO:0016747//transferase activity, transferring acyl groups other than amino-acyl groups;GO:0043169//cation binding;GO:0016740//transferase activity;GO:0005488//binding;GO:0003824//catalytic activity	-
ame-miR-34	XM_016916094.1	LOC107963986	centrosomal protein of 162 kDa-like isoform X3	-	-	-	GO:0044425//membrane part;GO:0016020//membrane;GO:0031224//intrinsic component of membrane	GO:0016746//transferase activity, transferring acyl groups;GO:0046914//transition metal ion binding;GO:0005488//binding;GO:0016740//transferase activity;GO:0043167//ion binding;GO:0016409//palmitoyltransferase activity;GO:0043169//cation binding;GO:0046872//metal ion binding;GO:0003824//catalytic activity;GO:0016747//transferase activity, transferring acyl groups other than amino-acyl groups	-
ame-miR-34	XM_391978.5	LOC408431	LIM domain-containing protein jub	Environmental Information Processing	Signal transduction	ko04391//Hippo signaling pathway -fly	-	GO:0043167//ion binding;GO:0046914//transition metal ion binding;GO:0046872//metal ion binding;GO:0005488//binding;GO:0043169//cation binding	-
ame-miR-34	NM_001160050.1	Hsc70-4	heat shock protein cognate 4	Cellular Processes;Genetic Information Processing;Genetic Information Processing;Organismal Systems	Transport and catabolism;Transcription;Folding, sorting and degradation;Aging	ko04144//Endocytosis;ko03040//Spliceosome;ko04141//Protein processing in endoplasmic reticulum;ko04213//Longevity regulating pathway - multiple species	-	GO:0032549//ribonucleoside binding;GO:0036094//small molecule binding;GO:0001883//purine nucleoside binding;GO:1901363//heterocyclic compound binding;GO:0097159//organic cyclic compound binding;GO:0001882//nucleoside binding;GO:0005488//binding;GO:0032550//purine ribonucleoside binding;GO:0097367//carbohydrate derivative binding	GO:0050896//response to stimulus
ame-miR-34	XM_006562255.2	LOC102653922	organic cation transporter protein-like	-	-	-	GO:0016020//membrane;GO:0044425//membrane part;GO:0031224//intrinsic component of membrane	GO:0005215//transporter activity	GO:0044699//single-organism process;GO:0009987//cellular process;GO:0044763//single-organism cellular process
ame-miR-34	XM_623735.5	LOC551337	flotillin-1 isoform X1	-	-	-	-	-	-
ame-miR-34	XM_624275.4	LOC551889	uncharacterized protein CG10915 isoform X2	-	-	-	GO:0044425//membrane part;GO:0031224//intrinsic component of membrane;GO:0016020//membrane	-	GO:0023052//signaling;GO:0007154//cell communication;GO:0050896//response to stimulus;GO:0065007//biological regulation;GO:0050794//regulation of cellular process;GO:0044700//single organism signaling;GO:0051716//cellular response to stimulus;GO:0044763//single-organism cellular process;GO:0007165//signal transduction;GO:0050789//regulation of biological process;GO:0007166//cell surface receptor …
ame-miR-34	XM_006571041.2	LOC408583	tropomyosin-1 isoform X7	-	-	-	-	-	-
ame-miR-34	XM_006571046.2	LOC408583	tropomyosin alpha-1 chain isoform X12	-	-	-	-	-	-
ame-miR-34	XM_006571047.2	LOC408583	tropomyosin alpha-3 chain isoform X10	-	-	-	-	-	-
ame-miR-34	XM_006571059.2	LOC408583	tropomyosin isoform X16	-	-	-	-	-	-
ame-miR-34	XM_016917843.1	LOC107966047	IQ and ubiquitin-like domain-containing protein	-	-	-	-	-	-
ame-miR-34	XM_006568453.2	LOC410922	wiskott-Aldrich syndrome protein family member 3 isoform X1	-	-	-	GO:0043232//intracellular non-membrane-bounded organelle;GO:0043228//non-membrane-bounded organelle;GO:0005623//cell;GO:0043229//intracellular organelle;GO:0044464//cell part;GO:0043226//organelle;GO:0044424//intracellular part;GO:0005622//intracellular	GO:0008092//cytoskeletal protein binding;GO:0005515//protein binding;GO:0005488//binding	GO:0009987//cellular process;GO:0007010//cytoskeleton organization;GO:0071840//cellular component organization or biogenesis;GO:0016043//cellular component organization;GO:0006996//organelle organization
ame-miR-34	XM_006568454.1	LOC410922	wiskott-Aldrich syndrome protein family member 3 isoform X1	-	-	-	GO:0044424//intracellular part;GO:0005622//intracellular;GO:0043228//non-membrane-bounded organelle;GO:0043232//intracellular non-membrane-bounded organelle;GO:0043226//organelle;GO:0043229//intracellular organelle;GO:0044464//cell part;GO:0005623//cell	GO:0008092//cytoskeletal protein binding;GO:0005515//protein binding;GO:0005488//binding	GO:0006996//organelle organization;GO:0009987//cellular process;GO:0007010//cytoskeleton organization;GO:0016043//cellular component organization;GO:0071840//cellular component organization or biogenesis
ame-miR-34	XM_006568455.2	LOC410922	wiskott-Aldrich syndrome protein family member 3 isoform X1	-	-	-	GO:0043232//intracellular non-membrane-bounded organelle;GO:0005623//cell;GO:0005622//intracellular;GO:0043228//non-membrane-bounded organelle;GO:0044424//intracellular part;GO:0043229//intracellular organelle;GO:0044464//cell part;GO:0043226//organelle	GO:0008092//cytoskeletal protein binding;GO:0005488//binding;GO:0005515//protein binding	GO:0007010//cytoskeleton organization;GO:0009987//cellular process;GO:0016043//cellular component organization;GO:0071840//cellular component organization or biogenesis;GO:0006996//organelle organization
ame-miR-34	XM_006568456.2	LOC410922	wiskott-Aldrich syndrome protein family member 3 isoform X2	-	-	-	GO:0044464//cell part;GO:0043228//non-membrane-bounded organelle;GO:0043232//intracellular non-membrane-bounded organelle;GO:0005623//cell;GO:0005622//intracellular;GO:0044424//intracellular part;GO:0043229//intracellular organelle;GO:0043226//organelle	GO:0005515//protein binding;GO:0008092//cytoskeletal protein binding;GO:0005488//binding	GO:0071840//cellular component organization or biogenesis;GO:0016043//cellular component organization;GO:0007010//cytoskeleton organization;GO:0009987//cellular process;GO:0006996//organelle organization
ame-miR-34	XM_003250836.3	LOC727222	serine/threonine-protein phosphatase 4 regulatory subunit 2	-	-	-	-	GO:0046872//metal ion binding;GO:0046914//transition metal ion binding;GO:0003824//catalytic activity;GO:0043169//cation binding;GO:0008233//peptidase activity;GO:0070011//peptidase activity, acting on L-amino acid peptides;GO:0008238//exopeptidase activity;GO:0008237//metallopeptidase activity;GO:0005488//binding;GO:0016787//hydrolase activity;GO:0008235//metalloexopeptidase activity;GO:0043167/…	GO:0071704//organic substance metabolic process;GO:0044238//primary metabolic process;GO:0019538//protein metabolic process;GO:0043170//macromolecule metabolic process;GO:0006508//proteolysis;GO:0016485//protein processing;GO:0010467//gene expression;GO:0051604//protein maturation;GO:0008152//metabolic process
ame-miR-34	XM_006565846.2	LOC411671	GTP-binding protein Rit2 isoform X1	-	-	-	-	GO:0001882//nucleoside binding;GO:0001883//purine nucleoside binding;GO:0097159//organic cyclic compound binding;GO:0032550//purine ribonucleoside binding;GO:0097367//carbohydrate derivative binding;GO:1901363//heterocyclic compound binding;GO:0032549//ribonucleoside binding;GO:0005488//binding;GO:0036094//small molecule binding	GO:0051716//cellular response to stimulus;GO:0050794//regulation of cellular process;GO:0009259//ribonucleotide metabolic process;GO:0009117//nucleotide metabolic process;GO:0009987//cellular process;GO:0046483//heterocycle metabolic process;GO:1901360//organic cyclic compound metabolic process;GO:0050896//response to stimulus;GO:0019439//aromatic compound catabolic process;GO:0044270//cellular n…
ame-miR-34	XM_006565847.2	LOC411671	GTP-binding protein Rit2 isoform X2	-	-	-	-	GO:0001882//nucleoside binding;GO:0032550//purine ribonucleoside binding;GO:0032549//ribonucleoside binding;GO:0005488//binding;GO:1901363//heterocyclic compound binding;GO:0097367//carbohydrate derivative binding;GO:0097159//organic cyclic compound binding;GO:0001883//purine nucleoside binding;GO:0036094//small molecule binding	GO:0046700//heterocycle catabolic process;GO:1901292//nucleoside phosphate catabolic process;GO:0007154//cell communication;GO:1901360//organic cyclic compound metabolic process;GO:0044699//single-organism process;GO:0009259//ribonucleotide metabolic process;GO:0050794//regulation of cellular process;GO:1901565//organonitrogen compound catabolic process;GO:1901361//organic cyclic compound catabol…
ame-miR-34	XM_006565850.2	LOC411671	GTP-binding protein Rit2 isoform X4	-	-	-	-	GO:0097159//organic cyclic compound binding;GO:0036094//small molecule binding;GO:0005488//binding;GO:0001883//purine nucleoside binding;GO:0032549//ribonucleoside binding;GO:0097367//carbohydrate derivative binding;GO:0032550//purine ribonucleoside binding;GO:0001882//nucleoside binding;GO:1901363//heterocyclic compound binding	GO:0006753//nucleoside phosphate metabolic process;GO:0009056//catabolic process;GO:0009154//purine ribonucleotide catabolic process;GO:0009261//ribonucleotide catabolic process;GO:0009150//purine ribonucleotide metabolic process;GO:1901575//organic substance catabolic process;GO:0019637//organophosphate metabolic process;GO:0044763//single-organism cellular process;GO:0009987//cellular process;G…
ame-miR-34	XM_006565851.2	LOC411671	GTP-binding protein Rit2 isoform X4	-	-	-	-	GO:0097367//carbohydrate derivative binding;GO:0097159//organic cyclic compound binding;GO:0001883//purine nucleoside binding;GO:0036094//small molecule binding;GO:0032549//ribonucleoside binding;GO:1901363//heterocyclic compound binding;GO:0005488//binding;GO:0032550//purine ribonucleoside binding;GO:0001882//nucleoside binding	GO:0071704//organic substance metabolic process;GO:0006725//cellular aromatic compound metabolic process;GO:0009166//nucleotide catabolic process;GO:1901575//organic substance catabolic process;GO:0009259//ribonucleotide metabolic process;GO:1901292//nucleoside phosphate catabolic process;GO:1901135//carbohydrate derivative metabolic process;GO:1901136//carbohydrate derivative catabolic process;G…
ame-miR-34	XM_006568755.2	LOC409821	LOW QUALITY PROTEIN: twitchin	-	-	-	-	-	-
ame-miR-34	XM_006570883.2	LOC551617	uncharacterized protein LOC551617	-	-	-	-	-	-
ame-miR-34	XM_006570884.2	LOC551617	uncharacterized protein LOC551617	-	-	-	-	-	-
ame-miR-34	XM_016912599.1	LOC551617	uncharacterized protein LOC551617	-	-	-	-	-	-
ame-miR-34	XM_016912600.1	LOC551617	uncharacterized protein LOC551617	-	-	-	-	-	-
ame-miR-34	XM_016912601.1	LOC551617	uncharacterized protein LOC551617	-	-	-	-	-	-
ame-miR-34	XM_016913512.1	LOC725485	LOW QUALITY PROTEIN: uncharacterized protein LOC725485	-	-	-	-	-	-
ame-miR-34	XM_006567694.2	LOC409510	uncharacterized protein LOC409510 isoform X1	-	-	-	-	-	-
ame-miR-34	XM_393017.6	LOC409510	uncharacterized protein LOC409510 isoform X2	-	-	-	-	-	-
ame-miR-34	XM_006564511.2	LOC552552	uncharacterized protein LOC552552 isoform X1	Environmental Information Processing	Signaling molecules and interaction	ko04080//Neuroactive ligand-receptor interaction	GO:0044459//plasma membrane part;GO:0044456//synapse part;GO:0044464//cell part;GO:0098590//plasma membrane region;GO:0045202//synapse;GO:0071944//cell periphery;GO:0016020//membrane;GO:0031224//intrinsic component of membrane;GO:0098589//membrane region;GO:0005623//cell;GO:0005886//plasma membrane;GO:0098805//whole membrane;GO:0097060//synaptic membrane;GO:0044425//membrane part	GO:0015075//ion transmembrane transporter activity;GO:0005216//ion channel activity;GO:0005230//extracellular ligand-gated ion channel activity;GO:0022803//passive transmembrane transporter activity;GO:0022857//transmembrane transporter activity;GO:0004872//receptor activity;GO:0005215//transporter activity;GO:0022891//substrate-specific transmembrane transporter activity;GO:0022838//substrate-sp…	GO:0044763//single-organism cellular process;GO:0007215//glutamate receptor signaling pathway;GO:0051179//localization;GO:0007166//cell surface receptor signaling pathway;GO:0050794//regulation of cellular process;GO:0006811//ion transport;GO:1902578//single-organism localization;GO:0023052//signaling;GO:0065007//biological regulation;GO:0006810//transport;GO:0044700//single organism signaling;GO…
ame-miR-34	XM_006564512.2	LOC552552	uncharacterized protein LOC552552 isoform X2	Environmental Information Processing	Signaling molecules and interaction	ko04080//Neuroactive ligand-receptor interaction	GO:0045202//synapse;GO:0044456//synapse part;GO:0031224//intrinsic component of membrane;GO:0044425//membrane part;GO:0044459//plasma membrane part;GO:0005623//cell;GO:0005886//plasma membrane;GO:0098589//membrane region;GO:0044464//cell part;GO:0016020//membrane;GO:0098805//whole membrane;GO:0098590//plasma membrane region;GO:0071944//cell periphery;GO:0097060//synaptic membrane	GO:0022834//ligand-gated channel activity;GO:0022857//transmembrane transporter activity;GO:0005230//extracellular ligand-gated ion channel activity;GO:0022891//substrate-specific transmembrane transporter activity;GO:0022803//passive transmembrane transporter activity;GO:0015276//ligand-gated ion channel activity;GO:0015267//channel activity;GO:0022836//gated channel activity;GO:0005231//excitat…	GO:0044763//single-organism cellular process;GO:0050794//regulation of cellular process;GO:0044700//single organism signaling;GO:0051716//cellular response to stimulus;GO:0007215//glutamate receptor signaling pathway;GO:0006810//transport;GO:0050896//response to stimulus;GO:0044699//single-organism process;GO:0044765//single-organism transport;GO:0007154//cell communication;GO:1902578//single-org…
ame-miR-34	XM_624928.5	LOC552552	uncharacterized protein LOC552552 isoform X1	Environmental Information Processing	Signaling molecules and interaction	ko04080//Neuroactive ligand-receptor interaction	GO:0044459//plasma membrane part;GO:0098590//plasma membrane region;GO:0044425//membrane part;GO:0097060//synaptic membrane;GO:0098589//membrane region;GO:0044456//synapse part;GO:0098805//whole membrane;GO:0044464//cell part;GO:0005623//cell;GO:0045202//synapse;GO:0005886//plasma membrane;GO:0071944//cell periphery;GO:0031224//intrinsic component of membrane;GO:0016020//membrane	GO:0022892//substrate-specific transporter activity;GO:0004872//receptor activity;GO:0005230//extracellular ligand-gated ion channel activity;GO:0015075//ion transmembrane transporter activity;GO:0099600//transmembrane receptor activity;GO:0022834//ligand-gated channel activity;GO:0015267//channel activity;GO:0060089//molecular transducer activity;GO:0005215//transporter activity;GO:0022803//pass…	GO:0007165//signal transduction;GO:0044699//single-organism process;GO:0044700//single organism signaling;GO:0007215//glutamate receptor signaling pathway;GO:0009987//cellular process;GO:0050789//regulation of biological process;GO:0006811//ion transport;GO:0051716//cellular response to stimulus;GO:0065007//biological regulation;GO:0044765//single-organism transport;GO:1902578//single-organism lo…
ame-miR-34	XM_006566363.2	LOC552651	stress response protein NST1 isoform X1	-	-	-	GO:0030176//integral component of endoplasmic reticulum membrane;GO:0031227//intrinsic component of endoplasmic reticulum membrane;GO:0005623//cell;GO:0031224//intrinsic component of membrane;GO:0043231//intracellular membrane-bounded organelle;GO:0043229//intracellular organelle;GO:0031300//intrinsic component of organelle membrane;GO:0044432//endoplasmic reticulum part;GO:0005622//intracellular…	GO:0016787//hydrolase activity;GO:0004175//endopeptidase activity;GO:0008233//peptidase activity;GO:0070011//peptidase activity, acting on L-amino acid peptides;GO:0003824//catalytic activity	GO:0043412//macromolecule modification;GO:0051604//protein maturation;GO:0044260//cellular macromolecule metabolic process;GO:0010467//gene expression;GO:0019538//protein metabolic process;GO:0006464//cellular protein modification process;GO:0009987//cellular process;GO:0006508//proteolysis;GO:0044267//cellular protein metabolic process;GO:0044237//cellular metabolic process;GO:0043170//macromole…
ame-miR-34	XM_006566364.2	LOC552651	putative golgin subfamily A member 6-like protein 3 isoform X3	-	-	-	GO:0031224//intrinsic component of membrane;GO:0043229//intracellular organelle;GO:0005789//endoplasmic reticulum membrane;GO:0030176//integral component of endoplasmic reticulum membrane;GO:0044432//endoplasmic reticulum part;GO:0044446//intracellular organelle part;GO:0005623//cell;GO:0043231//intracellular membrane-bounded organelle;GO:0005622//intracellular;GO:0016020//membrane;GO:0098588//bo…	GO:0070011//peptidase activity, acting on L-amino acid peptides;GO:0003824//catalytic activity;GO:0016787//hydrolase activity;GO:0004175//endopeptidase activity;GO:0008233//peptidase activity	GO:0010467//gene expression;GO:0043170//macromolecule metabolic process;GO:0006508//proteolysis;GO:0036211//protein modification process;GO:0044237//cellular metabolic process;GO:0016485//protein processing;GO:0009987//cellular process;GO:0051604//protein maturation;GO:0044238//primary metabolic process;GO:0006464//cellular protein modification process;GO:0071704//organic substance metabolic proc…
ame-miR-34	XM_625026.4	LOC552651	stress response protein NST1 isoform X2	-	-	-	GO:0043226//organelle;GO:0031227//intrinsic component of endoplasmic reticulum membrane;GO:0042175//nuclear outer membrane-endoplasmic reticulum membrane network;GO:0005737//cytoplasm;GO:0005622//intracellular;GO:0044425//membrane part;GO:0098588//bounding membrane of organelle;GO:0044446//intracellular organelle part;GO:0044444//cytoplasmic part;GO:0030176//integral component of endoplasmic reti…	GO:0016787//hydrolase activity;GO:0004175//endopeptidase activity;GO:0008233//peptidase activity;GO:0070011//peptidase activity, acting on L-amino acid peptides;GO:0003824//catalytic activity	GO:0010467//gene expression;GO:0016485//protein processing;GO:0006508//proteolysis;GO:0009987//cellular process;GO:0008152//metabolic process;GO:0071840//cellular component organization or biogenesis;GO:0044267//cellular protein metabolic process;GO:0016043//cellular component organization;GO:0007010//cytoskeleton organization;GO:0044238//primary metabolic process;GO:0000226//microtubule cytoskel…
ame-miR-34	XM_006562804.2	LOC412093	serine/threonine-protein phosphatase 1 regulatory subunit 10 isoform X1	-	-	-	-	GO:0046872//metal ion binding;GO:0043169//cation binding;GO:0043167//ion binding;GO:0046914//transition metal ion binding;GO:0005488//binding	-
ame-miR-34	XM_006562805.2	LOC412093	serine/threonine-protein phosphatase 1 regulatory subunit 10 isoform X2	-	-	-	-	GO:0043169//cation binding;GO:0043167//ion binding;GO:0046872//metal ion binding;GO:0005488//binding;GO:0046914//transition metal ion binding	-
ame-miR-34	XM_016914316.1	LOC412093	serine/threonine-protein phosphatase 1 regulatory subunit 10 isoform X2	-	-	-	-	GO:0046872//metal ion binding;GO:0043167//ion binding;GO:0046914//transition metal ion binding;GO:0043169//cation binding;GO:0005488//binding	-
ame-miR-34	XM_006558502.2	LOC552578	uncharacterized protein LOC552578	-	-	-	-	-	-
ame-miR-34	XM_006567162.2	LOC410998	E3 ubiquitin-protein ligase TRIM9 isoform X2	-	-	-	GO:0044464//cell part;GO:0005623//cell	GO:0046914//transition metal ion binding;GO:0005488//binding;GO:0043167//ion binding;GO:0046872//metal ion binding;GO:0043169//cation binding	-
ame-miR-34	XM_016915563.1	LOC413223	rapamycin-insensitive companion of mTOR	Environmental Information Processing	Signal transduction	ko04150//mTOR signaling pathway	GO:0005622//intracellular;GO:0044424//intracellular part;GO:0038201//TOR complex;GO:0044464//cell part;GO:0005623//cell	-	GO:0035556//intracellular signal transduction;GO:0065007//biological regulation;GO:0050789//regulation of biological process;GO:0044699//single-organism process;GO:0044700//single organism signaling;GO:0044763//single-organism cellular process;GO:0051716//cellular response to stimulus;GO:0007154//cell communication;GO:0050794//regulation of cellular process;GO:0023052//signaling;GO:0009987//cellu…
ame-miR-34	XM_394473.4	LOC410998	E3 ubiquitin-protein ligase TRIM9 isoform X1	-	-	-	GO:0044464//cell part;GO:0005623//cell	GO:0046914//transition metal ion binding;GO:0046872//metal ion binding;GO:0005488//binding;GO:0043169//cation binding;GO:0043167//ion binding	-
ame-miR-34	XM_016911775.1	LOC409174	mannosyl-oligosaccharide alpha-1%2C2-mannosidase IA	Genetic Information Processing;Metabolism	Folding, sorting and degradation;Glycan biosynthesis and metabolism	ko04141//Protein processing in endoplasmic reticulum;ko00510//N-Glycan biosynthesis	-	GO:0016798//hydrolase activity, acting on glycosyl bonds;GO:0004553//hydrolase activity, hydrolyzing O-glycosyl compounds;GO:0043169//cation binding;GO:0046872//metal ion binding;GO:0003824//catalytic activity;GO:0043167//ion binding;GO:0015924//mannosyl-oligosaccharide mannosidase activity;GO:0004559//alpha-mannosidase activity;GO:0015923//mannosidase activity;GO:0016787//hydrolase activity;GO:0…	-
ame-miR-34	XM_006563252.2	LOC412287	peptidyl-prolyl cis-trans isomerase FKBP4 isoform X2	-	-	-	-	-	GO:0043170//macromolecule metabolic process;GO:0009987//cellular process;GO:0071704//organic substance metabolic process;GO:0044267//cellular protein metabolic process;GO:0008152//metabolic process;GO:0019538//protein metabolic process;GO:0044260//cellular macromolecule metabolic process;GO:0044237//cellular metabolic process;GO:0044238//primary metabolic process
ame-miR-34	XM_016912534.1	LOC412287	FK506-binding protein 59 isoform X1	-	-	-	-	-	GO:0044238//primary metabolic process;GO:0044237//cellular metabolic process;GO:0009987//cellular process;GO:0071704//organic substance metabolic process;GO:0044267//cellular protein metabolic process;GO:0044260//cellular macromolecule metabolic process;GO:0043170//macromolecule metabolic process;GO:0019538//protein metabolic process;GO:0008152//metabolic process
ame-miR-34	XM_006572095.2	LOC551103	probable pyruvate dehydrogenase E1 component subunit alpha%2C mitochondrial isoform X1	Metabolism;Metabolism;Metabolism;Metabolism	Global and Overview;Carbohydrate metabolism;Carbohydrate metabolism;Carbohydrate metabolism	ko01200//Carbon metabolism;ko00010//Glycolysis / Gluconeogenesis;ko00620//Pyruvate metabolism;ko00020//Citrate cycle (TCA cycle)	GO:0043226//organelle;GO:0043227//membrane-bounded organelle	GO:0003824//catalytic activity;GO:0016491//oxidoreductase activity;GO:0004738//pyruvate dehydrogenase activity;GO:0016903//oxidoreductase activity, acting on the aldehyde or oxo group of donors	GO:0044710//single-organism metabolic process;GO:0008152//metabolic process;GO:0044237//cellular metabolic process;GO:0006091//generation of precursor metabolites and energy;GO:0009987//cellular process;GO:0044699//single-organism process
ame-miR-34	XM_006572096.2	LOC551103	probable pyruvate dehydrogenase E1 component subunit alpha%2C mitochondrial isoform X2	Metabolism;Metabolism;Metabolism;Metabolism	Global and Overview;Carbohydrate metabolism;Carbohydrate metabolism;Carbohydrate metabolism	ko01200//Carbon metabolism;ko00010//Glycolysis / Gluconeogenesis;ko00620//Pyruvate metabolism;ko00020//Citrate cycle (TCA cycle)	GO:0043226//organelle;GO:0043227//membrane-bounded organelle	GO:0016491//oxidoreductase activity;GO:0016903//oxidoreductase activity, acting on the aldehyde or oxo group of donors;GO:0004738//pyruvate dehydrogenase activity;GO:0003824//catalytic activity	GO:0009987//cellular process;GO:0044710//single-organism metabolic process;GO:0006091//generation of precursor metabolites and energy;GO:0008152//metabolic process;GO:0044699//single-organism process;GO:0044237//cellular metabolic process
ame-miR-34	XM_006567782.2	LOC411113	solute carrier family 12 member 7 isoform X1	-	-	-	-	-	-
ame-miR-34	XM_006567783.2	LOC411113	solute carrier family 12 member 4 isoform X3	-	-	-	-	-	-
ame-miR-34	XM_016911232.1	LOC410956	serine/threonine-protein kinase NLK isoform X4	Environmental Information Processing;Environmental Information Processing	Signal transduction;Signal transduction	ko04310//Wnt signaling pathway;ko04068//FoxO signaling pathway	-	GO:0004871//signal transducer activity;GO:0016772//transferase activity, transferring phosphorus-containing groups;GO:0036094//small molecule binding;GO:0016773//phosphotransferase activity, alcohol group as acceptor;GO:0004702//receptor signaling protein serine/threonine kinase activity;GO:0032549//ribonucleoside binding;GO:0005488//binding;GO:0001882//nucleoside binding;GO:0016740//transferase …	GO:0044237//cellular metabolic process;GO:0036211//protein modification process;GO:0008152//metabolic process;GO:0006796//phosphate-containing compound metabolic process;GO:0006464//cellular protein modification process;GO:0035556//intracellular signal transduction;GO:0043412//macromolecule modification;GO:0044699//single-organism process;GO:0044763//single-organism cellular process;GO:0009987//c…
ame-miR-34	XM_394432.6	LOC410956	serine/threonine-protein kinase NLK isoform X3	Environmental Information Processing;Environmental Information Processing	Signal transduction;Signal transduction	ko04310//Wnt signaling pathway;ko04068//FoxO signaling pathway	-	GO:0016301//kinase activity;GO:0032549//ribonucleoside binding;GO:0004674//protein serine/threonine kinase activity;GO:0036094//small molecule binding;GO:0032550//purine ribonucleoside binding;GO:0016773//phosphotransferase activity, alcohol group as acceptor;GO:0097159//organic cyclic compound binding;GO:0004702//receptor signaling protein serine/threonine kinase activity;GO:0097367//carbohydrat…	GO:0051716//cellular response to stimulus;GO:0036211//protein modification process;GO:0050789//regulation of biological process;GO:0044700//single organism signaling;GO:0009987//cellular process;GO:0043412//macromolecule modification;GO:0006793//phosphorus metabolic process;GO:0007165//signal transduction;GO:0050896//response to stimulus;GO:0019538//protein metabolic process;GO:0065007//biologica…
ame-miR-34	XM_394587.6	LOC411113	solute carrier family 12 member 4 isoform X2	-	-	-	-	-	-
ame-miR-34	XM_016913993.1	LOC411447	serine palmitoyltransferase 2 isoform X2	Metabolism	Lipid metabolism	ko00600//Sphingolipid metabolism	-	-	-
ame-miR-34	XM_394921.5	LOC411447	serine palmitoyltransferase 2 isoform X1	Metabolism	Lipid metabolism	ko00600//Sphingolipid metabolism	-	-	-
ame-miR-34	XM_006567934.2	LOC408602	myocardin-like isoform X1	-	-	-	-	-	-
ame-miR-34	XM_006567935.2	LOC408602	MKL/myocardin-like protein 2 isoform X2	-	-	-	-	-	-
ame-miR-34	XM_006567936.2	LOC408602	myocardin-like isoform X3	-	-	-	-	-	-
ame-miR-34	XM_006567937.2	LOC408602	myocardin-like isoform X4	-	-	-	-	-	-
ame-miR-34	XM_006567938.2	LOC408602	myocardin-like isoform X5	-	-	-	-	-	-
ame-miR-34	XM_006567939.2	LOC408602	myocardin-like isoform X5	-	-	-	-	-	-
ame-miR-34	XM_006567940.2	LOC408602	myocardin-like isoform X6	-	-	-	-	-	-
ame-miR-34	XM_006557901.2	LOC102656134	transcriptional adapter 2B	-	-	-	GO:0043227//membrane-bounded organelle;GO:0043226//organelle;GO:0005622//intracellular;GO:0043229//intracellular organelle;GO:0043231//intracellular membrane-bounded organelle;GO:0044464//cell part;GO:0005623//cell;GO:0044424//intracellular part	GO:0043167//ion binding;GO:0097159//organic cyclic compound binding;GO:0003676//nucleic acid binding;GO:0005488//binding;GO:0046914//transition metal ion binding;GO:0043169//cation binding;GO:0046872//metal ion binding;GO:1901363//heterocyclic compound binding	-
ame-miR-34	XM_006570886.2	LOC725513	innexin shaking-B-like	-	-	-	-	-	-
ame-miR-34	XM_001122476.4	LOC726756	craniofacial development protein 1	-	-	-	-	-	-
ame-miR-34	XM_006561941.2	LOC413950	N-alpha-acetyltransferase 25%2C NatB auxiliary subunit isoform X2	-	-	-	-	-	-
ame-miR-34	XM_006561942.2	LOC413950	N-alpha-acetyltransferase 25%2C NatB auxiliary subunit isoform X3	-	-	-	-	-	-
ame-miR-34	XM_016917866.1	LOC413950	N-alpha-acetyltransferase 25%2C NatB auxiliary subunit isoform X1	-	-	-	-	-	-
ame-miR-34	XM_003251597.3	LOC552221	F-BAR domain only protein 2 isoform X3	-	-	-	-	-	-
ame-miR-34	XM_006570752.2	LOC552221	F-BAR domain only protein 2 isoform X1	-	-	-	-	-	-
ame-miR-34	XM_006570753.2	LOC552221	F-BAR domain only protein 2 isoform X2	-	-	-	-	-	-
ame-miR-34	XM_006570754.2	LOC552221	F-BAR domain only protein 2 isoform X4	-	-	-	-	-	-
ame-miR-34	XM_006570755.2	LOC552221	F-BAR domain only protein 2 isoform X5	-	-	-	-	-	-
ame-miR-34	XM_006570756.2	LOC552221	F-BAR domain only protein 2 isoform X6	-	-	-	-	-	-
ame-miR-34	XM_006570757.2	LOC552221	F-BAR domain only protein 2 isoform X7	-	-	-	-	-	-
ame-miR-34	XM_006570758.2	LOC552221	F-BAR domain only protein 2 isoform X8	-	-	-	-	-	-
ame-miR-34	XM_006570759.2	LOC552221	F-BAR domain only protein 2 isoform X10	-	-	-	-	-	-
ame-miR-34	XM_006570760.2	LOC552221	F-BAR domain only protein 2 isoform X11	-	-	-	-	-	-
ame-miR-34	XM_006570761.2	LOC552221	F-BAR domain only protein 2 isoform X14	-	-	-	-	-	-
ame-miR-34	XM_006570762.2	LOC552221	F-BAR domain only protein 2 isoform X15	-	-	-	-	-	-
ame-miR-34	XM_006570763.2	LOC552221	F-BAR domain only protein 2 isoform X16	-	-	-	-	-	-
ame-miR-34	XM_006571005.2	LOC409970	thrombospondin type-1 domain-containing protein 4-like	-	-	-	-	GO:0004175//endopeptidase activity;GO:0003824//catalytic activity;GO:0008233//peptidase activity;GO:0070011//peptidase activity, acting on L-amino acid peptides;GO:0016787//hydrolase activity	GO:0051604//protein maturation;GO:0010467//gene expression;GO:0019538//protein metabolic process;GO:0006508//proteolysis;GO:0044238//primary metabolic process;GO:0071704//organic substance metabolic process;GO:0016485//protein processing;GO:0008152//metabolic process;GO:0043170//macromolecule metabolic process
ame-miR-34	XM_006571006.2	LOC409970	thrombospondin type-1 domain-containing protein 4-like	-	-	-	-	GO:0008233//peptidase activity;GO:0070011//peptidase activity, acting on L-amino acid peptides;GO:0016787//hydrolase activity;GO:0004175//endopeptidase activity;GO:0003824//catalytic activity	GO:0019538//protein metabolic process;GO:0071704//organic substance metabolic process;GO:0043170//macromolecule metabolic process;GO:0051604//protein maturation;GO:0006508//proteolysis;GO:0016485//protein processing;GO:0010467//gene expression;GO:0008152//metabolic process;GO:0044238//primary metabolic process
ame-miR-34	XM_006571007.2	LOC409970	thrombospondin type-1 domain-containing protein 4-like	-	-	-	-	GO:0004175//endopeptidase activity;GO:0070011//peptidase activity, acting on L-amino acid peptides;GO:0008233//peptidase activity;GO:0003824//catalytic activity;GO:0016787//hydrolase activity	GO:0044238//primary metabolic process;GO:0071704//organic substance metabolic process;GO:0016485//protein processing;GO:0019538//protein metabolic process;GO:0010467//gene expression;GO:0051604//protein maturation;GO:0043170//macromolecule metabolic process;GO:0006508//proteolysis;GO:0008152//metabolic process
ame-miR-34	XM_006571008.2	LOC409970	thrombospondin type-1 domain-containing protein 4-like	-	-	-	-	GO:0016787//hydrolase activity;GO:0070011//peptidase activity, acting on L-amino acid peptides;GO:0004175//endopeptidase activity;GO:0003824//catalytic activity;GO:0008233//peptidase activity	GO:0006508//proteolysis;GO:0044238//primary metabolic process;GO:0051604//protein maturation;GO:0010467//gene expression;GO:0016485//protein processing;GO:0071704//organic substance metabolic process;GO:0043170//macromolecule metabolic process;GO:0019538//protein metabolic process;GO:0008152//metabolic process
ame-miR-34	XM_006571009.2	LOC409970	thrombospondin type-1 domain-containing protein 4-like	-	-	-	-	GO:0003824//catalytic activity;GO:0070011//peptidase activity, acting on L-amino acid peptides;GO:0008233//peptidase activity;GO:0016787//hydrolase activity;GO:0004175//endopeptidase activity	GO:0010467//gene expression;GO:0071704//organic substance metabolic process;GO:0051604//protein maturation;GO:0006508//proteolysis;GO:0043170//macromolecule metabolic process;GO:0044238//primary metabolic process;GO:0008152//metabolic process;GO:0016485//protein processing;GO:0019538//protein metabolic process
ame-miR-34	XM_006571010.2	LOC409970	thrombospondin type-1 domain-containing protein 4-like	-	-	-	-	GO:0003824//catalytic activity;GO:0004175//endopeptidase activity;GO:0070011//peptidase activity, acting on L-amino acid peptides;GO:0008233//peptidase activity;GO:0016787//hydrolase activity	GO:0051604//protein maturation;GO:0006508//proteolysis;GO:0010467//gene expression;GO:0019538//protein metabolic process;GO:0071704//organic substance metabolic process;GO:0044238//primary metabolic process;GO:0043170//macromolecule metabolic process;GO:0008152//metabolic process;GO:0016485//protein processing
ame-miR-34	XM_006571011.2	LOC409970	thrombospondin type-1 domain-containing protein 4-like	-	-	-	-	GO:0004175//endopeptidase activity;GO:0070011//peptidase activity, acting on L-amino acid peptides;GO:0003824//catalytic activity;GO:0008233//peptidase activity;GO:0016787//hydrolase activity	GO:0044238//primary metabolic process;GO:0010467//gene expression;GO:0016485//protein processing;GO:0019538//protein metabolic process;GO:0006508//proteolysis;GO:0071704//organic substance metabolic process;GO:0051604//protein maturation;GO:0043170//macromolecule metabolic process;GO:0008152//metabolic process
ame-miR-34	XM_016911317.1	LOC552221	F-BAR domain only protein 2 isoform X9	-	-	-	-	-	-
ame-miR-34	XM_016911325.1	LOC552221	F-BAR domain only protein 2 isoform X12	-	-	-	-	-	-
ame-miR-34	XM_016911327.1	LOC552221	F-BAR domain only protein 2 isoform X13	-	-	-	-	-	-
ame-miR-34	XM_016913703.1	LOC409970	thrombospondin type-1 domain-containing protein 4-like	-	-	-	-	GO:0003824//catalytic activity;GO:0008233//peptidase activity;GO:0016787//hydrolase activity;GO:0070011//peptidase activity, acting on L-amino acid peptides;GO:0004175//endopeptidase activity	GO:0043170//macromolecule metabolic process;GO:0044238//primary metabolic process;GO:0019538//protein metabolic process;GO:0016485//protein processing;GO:0071704//organic substance metabolic process;GO:0010467//gene expression;GO:0051604//protein maturation;GO:0008152//metabolic process;GO:0006508//proteolysis
ame-miR-34	XM_016914185.1	LOC411327	G1/S-specific cyclin-E1	Environmental Information Processing	Signal transduction	ko04391//Hippo signaling pathway -fly	GO:0044464//cell part;GO:0043227//membrane-bounded organelle;GO:0043231//intracellular membrane-bounded organelle;GO:0005623//cell;GO:0044424//intracellular part;GO:0043229//intracellular organelle;GO:0005622//intracellular;GO:0043226//organelle	GO:0022892//substrate-specific transporter activity;GO:0005488//binding;GO:0022891//substrate-specific transmembrane transporter activity;GO:0019899//enzyme binding;GO:0019900//kinase binding;GO:0022857//transmembrane transporter activity;GO:0005515//protein binding;GO:0015075//ion transmembrane transporter activity;GO:0005215//transporter activity	GO:0051726//regulation of cell cycle;GO:0050794//regulation of cellular process;GO:0050789//regulation of biological process;GO:0065007//biological regulation
ame-miR-34	XM_394802.4	LOC411327	G1/S-specific cyclin-E1	Environmental Information Processing	Signal transduction	ko04391//Hippo signaling pathway -fly	GO:0043227//membrane-bounded organelle;GO:0044424//intracellular part;GO:0043231//intracellular membrane-bounded organelle;GO:0044464//cell part;GO:0005622//intracellular;GO:0043226//organelle;GO:0043229//intracellular organelle;GO:0005623//cell	GO:0005488//binding;GO:0022891//substrate-specific transmembrane transporter activity;GO:0019900//kinase binding;GO:0022892//substrate-specific transporter activity;GO:0005515//protein binding;GO:0019899//enzyme binding;GO:0022857//transmembrane transporter activity;GO:0015075//ion transmembrane transporter activity;GO:0005215//transporter activity	GO:0065007//biological regulation;GO:0050794//regulation of cellular process;GO:0050789//regulation of biological process;GO:0051726//regulation of cell cycle
ame-miR-34	XM_006563366.2	LOC410618	transmembrane protein 161B isoform X1	-	-	-	GO:0044425//membrane part;GO:0031224//intrinsic component of membrane;GO:0016020//membrane	-	-
ame-miR-34	XM_006565916.2	LOC413350	lachesin-like isoform X1	-	-	-	-	-	-
ame-miR-34	XM_006565917.2	LOC413350	lachesin-like isoform X1	-	-	-	-	-	-
ame-miR-34	XM_006565918.1	LOC413350	lachesin-like isoform X3	-	-	-	-	-	-
ame-miR-34	XM_006565919.2	LOC413350	lachesin-like isoform X4	-	-	-	-	-	-
ame-miR-34	XM_016916640.1	LOC410618	transmembrane protein 161B isoform X2	-	-	-	GO:0044425//membrane part;GO:0016020//membrane;GO:0031224//intrinsic component of membrane	-	-
ame-miR-34	XM_396795.5	LOC413350	lachesin-like isoform X2	-	-	-	-	-	-
ame-miR-34	XM_001121896.4	LOC726133	exportin-6	-	-	-	GO:0005623//cell;GO:0043231//intracellular membrane-bounded organelle;GO:0044424//intracellular part;GO:0044464//cell part;GO:0043227//membrane-bounded organelle;GO:0043226//organelle;GO:0043229//intracellular organelle;GO:0005622//intracellular	GO:0019899//enzyme binding;GO:0017016//Ras GTPase binding;GO:0005488//binding;GO:0051020//GTPase binding;GO:0005515//protein binding;GO:0031267//small GTPase binding	GO:0071702//organic substance transport;GO:0015031//protein transport;GO:0051179//localization;GO:0008104//protein localization;GO:0033036//macromolecule localization;GO:0006810//transport;GO:0045184//establishment of protein localization;GO:0051234//establishment of localization
ame-miR-34	XM_006558673.2	LOC727092	POU domain%2C class 2%2C transcription factor 1-like isoform X1	-	-	-	-	-	-
ame-miR-34	XM_006558674.2	LOC727092	protein nubbin-like isoform X3	-	-	-	-	-	-
ame-miR-34	XM_016911871.1	LOC727092	POU domain%2C class 2%2C transcription factor 1-like isoform X2	-	-	-	-	-	-
ame-miR-34	XM_006559113.2	LOC412143	rho guanine nucleotide exchange factor 2 isoform X1	-	-	-	-	-	GO:0050794//regulation of cellular process;GO:0009987//cellular process;GO:0044699//single-organism process;GO:0065007//biological regulation;GO:0007265//Ras protein signal transduction;GO:0065009//regulation of molecular function;GO:0051716//cellular response to stimulus;GO:0019222//regulation of metabolic process;GO:0007264//small GTPase mediated signal transduction;GO:0007154//cell communicati…
ame-miR-34	XM_006559114.2	LOC412143	rho guanine nucleotide exchange factor 2 isoform X2	-	-	-	-	GO:0005085//guanyl-nucleotide exchange factor activity;GO:0098772//molecular function regulator;GO:0005088//Ras guanyl-nucleotide exchange factor activity	GO:0043087//regulation of GTPase activity;GO:0065007//biological regulation;GO:0009987//cellular process;GO:0044699//single-organism process;GO:0007165//signal transduction;GO:0019222//regulation of metabolic process;GO:0044700//single organism signaling;GO:0035556//intracellular signal transduction;GO:0044763//single-organism cellular process;GO:0007264//small GTPase mediated signal transduction…
ame-miR-34	XM_006559115.2	LOC412143	rho guanine nucleotide exchange factor 2 isoform X3	-	-	-	-	-	GO:0023052//signaling;GO:0043087//regulation of GTPase activity;GO:0007264//small GTPase mediated signal transduction;GO:0051716//cellular response to stimulus;GO:0007265//Ras protein signal transduction;GO:0051336//regulation of hydrolase activity;GO:0050794//regulation of cellular process;GO:0019222//regulation of metabolic process;GO:0044699//single-organism process;GO:0065007//biological regu…
ame-miR-34	XM_006559116.2	LOC412143	rho guanine nucleotide exchange factor 2 isoform X4	-	-	-	-	-	GO:0007154//cell communication;GO:0065007//biological regulation;GO:0050794//regulation of cellular process;GO:0007266//Rho protein signal transduction;GO:0065009//regulation of molecular function;GO:0051336//regulation of hydrolase activity;GO:0019222//regulation of metabolic process;GO:0044700//single organism signaling;GO:0007165//signal transduction;GO:0044763//single-organism cellular proces…
ame-miR-34	XM_006559117.2	LOC412143	rho guanine nucleotide exchange factor 2 isoform X5	-	-	-	-	-	GO:0035556//intracellular signal transduction;GO:0019222//regulation of metabolic process;GO:0009987//cellular process;GO:0007165//signal transduction;GO:0044763//single-organism cellular process;GO:0044699//single-organism process;GO:0044700//single organism signaling;GO:0051336//regulation of hydrolase activity;GO:0050790//regulation of catalytic activity;GO:0007266//Rho protein signal transduc…
ame-miR-34	XM_006559118.2	LOC412143	rho guanine nucleotide exchange factor 18 isoform X6	-	-	-	-	-	GO:0065009//regulation of molecular function;GO:0051716//cellular response to stimulus;GO:0007154//cell communication;GO:0023052//signaling;GO:0051336//regulation of hydrolase activity;GO:0050789//regulation of biological process;GO:0019222//regulation of metabolic process;GO:0007265//Ras protein signal transduction;GO:0043087//regulation of GTPase activity;GO:0050790//regulation of catalytic act…
ame-miR-34	XM_006559119.2	LOC412143	rho guanine nucleotide exchange factor 18 isoform X7	-	-	-	-	-	GO:0051716//cellular response to stimulus;GO:0044700//single organism signaling;GO:0035556//intracellular signal transduction;GO:0043087//regulation of GTPase activity;GO:0050896//response to stimulus;GO:0019222//regulation of metabolic process;GO:0065009//regulation of molecular function;GO:0007165//signal transduction;GO:0065007//biological regulation;GO:0051336//regulation of hydrolase activit…
ame-miR-34	XM_395607.6	LOC412143	rho guanine nucleotide exchange factor 18 isoform X8	-	-	-	-	GO:0098772//molecular function regulator;GO:0005088//Ras guanyl-nucleotide exchange factor activity;GO:0005085//guanyl-nucleotide exchange factor activity	GO:0035556//intracellular signal transduction;GO:0007266//Rho protein signal transduction;GO:0050790//regulation of catalytic activity;GO:0023052//signaling;GO:0044763//single-organism cellular process;GO:0007265//Ras protein signal transduction;GO:0051716//cellular response to stimulus;GO:0065007//biological regulation;GO:0009987//cellular process;GO:0007264//small GTPase mediated signal transdu…
ame-miR-34	XM_006561642.2	LOC409805	uncharacterized protein LOC409805 isoform X1	-	-	-	-	-	-
ame-miR-34	XM_006561643.2	LOC409805	uncharacterized protein LOC409805 isoform X1	-	-	-	-	-	-
ame-miR-34	XM_006561644.2	LOC409805	uncharacterized protein LOC409805 isoform X1	-	-	-	-	-	-
ame-miR-34	XM_006561645.2	LOC409805	uncharacterized protein LOC409805 isoform X3	-	-	-	-	-	-
ame-miR-34	XM_016910833.1	LOC725588	uncharacterized protein LOC725588	-	-	-	GO:0044464//cell part;GO:0005623//cell	-	GO:0007154//cell communication;GO:0044763//single-organism cellular process;GO:0044699//single-organism process;GO:0009987//cellular process
ame-miR-34	XM_393297.6	LOC409805	uncharacterized protein LOC409805 isoform X2	-	-	-	-	-	-
ame-miR-34	XM_393962.5	LOC410483	B9 domain-containing protein 1-like isoform X1	-	-	-	-	-	-
ame-miR-34	XM_006558181.2	LOC409182	LOW QUALITY PROTEIN: protein GDAP2 homolog	-	-	-	-	-	-
ame-miR-34	XM_006571030.2	LOC409704	poly(A) polymerase type 3 isoform X2	Genetic Information Processing	Translation	ko03015//mRNA surveillance pathway	GO:0044464//cell part;GO:0043231//intracellular membrane-bounded organelle;GO:0044424//intracellular part;GO:0043227//membrane-bounded organelle;GO:0005622//intracellular;GO:0043229//intracellular organelle;GO:0005623//cell;GO:0043226//organelle	GO:0005488//binding;GO:0016740//transferase activity;GO:0070566//adenylyltransferase activity;GO:0016779//nucleotidyltransferase activity;GO:0003676//nucleic acid binding;GO:1901363//heterocyclic compound binding;GO:0097159//organic cyclic compound binding;GO:0016772//transferase activity, transferring phosphorus-containing groups;GO:0003824//catalytic activity	GO:0006807//nitrogen compound metabolic process;GO:0043170//macromolecule metabolic process;GO:0046483//heterocycle metabolic process;GO:0010467//gene expression;GO:0006396//RNA processing;GO:0006725//cellular aromatic compound metabolic process;GO:0034641//cellular nitrogen compound metabolic process;GO:0044238//primary metabolic process;GO:0009987//cellular process;GO:1901360//organic cyclic co…
ame-miR-34	XM_393202.6	LOC409704	poly(A) polymerase type 3 isoform X1	Genetic Information Processing	Translation	ko03015//mRNA surveillance pathway	-	-	-
ame-miR-34	XM_016914729.1	LOC100577364	FERM%2C RhoGEF and pleckstrin domain-containing protein 1-like isoform X3	-	-	-	GO:0005622//intracellular;GO:0043232//intracellular non-membrane-bounded organelle;GO:0005623//cell;GO:0043229//intracellular organelle;GO:0044424//intracellular part;GO:0043226//organelle;GO:0044464//cell part;GO:0043228//non-membrane-bounded organelle	-	-
ame-miR-34	XM_006566967.2	LOC408389	protein trachealess isoform X1	-	-	-	GO:0043229//intracellular organelle;GO:0005622//intracellular;GO:0005623//cell;GO:0043226//organelle;GO:0044464//cell part;GO:0043227//membrane-bounded organelle;GO:0043231//intracellular membrane-bounded organelle;GO:0044424//intracellular part	GO:0005515//protein binding;GO:0003676//nucleic acid binding;GO:0097159//organic cyclic compound binding;GO:1901363//heterocyclic compound binding;GO:0005488//binding;GO:0060089//molecular transducer activity	GO:0006139//nucleobase-containing compound metabolic process;GO:1901360//organic cyclic compound metabolic process;GO:0044271//cellular nitrogen compound biosynthetic process;GO:0044260//cellular macromolecule metabolic process;GO:0009058//biosynthetic process;GO:0034654//nucleobase-containing compound biosynthetic process;GO:0044238//primary metabolic process;GO:0007154//cell communication;GO:00…
ame-miR-34	XM_006566968.2	LOC408389	protein trachealess isoform X2	-	-	-	GO:0044464//cell part;GO:0044424//intracellular part;GO:0043231//intracellular membrane-bounded organelle;GO:0005623//cell;GO:0043227//membrane-bounded organelle;GO:0043229//intracellular organelle;GO:0043226//organelle;GO:0005622//intracellular	GO:0097159//organic cyclic compound binding;GO:0003676//nucleic acid binding;GO:0005488//binding;GO:0005515//protein binding;GO:0060089//molecular transducer activity;GO:1901363//heterocyclic compound binding	GO:0044271//cellular nitrogen compound biosynthetic process;GO:1901576//organic substance biosynthetic process;GO:0006139//nucleobase-containing compound metabolic process;GO:0090304//nucleic acid metabolic process;GO:0010467//gene expression;GO:1901362//organic cyclic compound biosynthetic process;GO:0016070//RNA metabolic process;GO:0032774//RNA biosynthetic process;GO:0034645//cellular macromo…
ame-miR-34	XM_006566969.2	LOC408389	protein trachealess isoform X3	-	-	-	GO:0043226//organelle;GO:0005622//intracellular;GO:0044464//cell part;GO:0043229//intracellular organelle;GO:0043231//intracellular membrane-bounded organelle;GO:0005623//cell;GO:0043227//membrane-bounded organelle;GO:0044424//intracellular part	GO:0005515//protein binding;GO:0005488//binding;GO:0060089//molecular transducer activity	GO:0006725//cellular aromatic compound metabolic process;GO:0006807//nitrogen compound metabolic process;GO:0034641//cellular nitrogen compound metabolic process;GO:0046483//heterocycle metabolic process;GO:0009058//biosynthetic process;GO:0009059//macromolecule biosynthetic process;GO:1901576//organic substance biosynthetic process;GO:0090304//nucleic acid metabolic process;GO:0044249//cellular …
ame-miR-34	XM_006566970.2	LOC408389	protein trachealess isoform X4	-	-	-	GO:0005622//intracellular;GO:0044464//cell part;GO:0043227//membrane-bounded organelle;GO:0043229//intracellular organelle;GO:0044424//intracellular part;GO:0043231//intracellular membrane-bounded organelle;GO:0043226//organelle;GO:0005623//cell	GO:0005515//protein binding;GO:1901363//heterocyclic compound binding;GO:0003676//nucleic acid binding;GO:0005488//binding;GO:0060089//molecular transducer activity;GO:0097159//organic cyclic compound binding	GO:1901576//organic substance biosynthetic process;GO:0034654//nucleobase-containing compound biosynthetic process;GO:0018130//heterocycle biosynthetic process;GO:0008152//metabolic process;GO:0090304//nucleic acid metabolic process;GO:0044699//single-organism process;GO:0006351//transcription, DNA-templated;GO:0009059//macromolecule biosynthetic process;GO:0044238//primary metabolic process;GO:0…
ame-miR-34	XM_006566971.2	LOC408389	protein trachealess isoform X5	-	-	-	GO:0043229//intracellular organelle;GO:0043231//intracellular membrane-bounded organelle;GO:0044424//intracellular part;GO:0043226//organelle;GO:0005623//cell;GO:0044464//cell part;GO:0005622//intracellular;GO:0043227//membrane-bounded organelle	GO:0097159//organic cyclic compound binding;GO:1901363//heterocyclic compound binding;GO:0005515//protein binding;GO:0005488//binding;GO:0003676//nucleic acid binding;GO:0060089//molecular transducer activity	GO:0044237//cellular metabolic process;GO:1901576//organic substance biosynthetic process;GO:0090304//nucleic acid metabolic process;GO:0016070//RNA metabolic process;GO:0009058//biosynthetic process;GO:1901360//organic cyclic compound metabolic process;GO:0044763//single-organism cellular process;GO:0097659//nucleic acid-templated transcription;GO:0008152//metabolic process;GO:0006725//cellular …
ame-miR-34	XM_006566972.2	LOC408389	protein trachealess isoform X6	-	-	-	GO:0044424//intracellular part;GO:0043227//membrane-bounded organelle;GO:0043231//intracellular membrane-bounded organelle;GO:0044464//cell part;GO:0043229//intracellular organelle;GO:0043226//organelle;GO:0005622//intracellular;GO:0005623//cell	GO:1901363//heterocyclic compound binding;GO:0003676//nucleic acid binding;GO:0060089//molecular transducer activity;GO:0097159//organic cyclic compound binding;GO:0005515//protein binding;GO:0005488//binding	GO:0044238//primary metabolic process;GO:0009987//cellular process;GO:0016070//RNA metabolic process;GO:0009058//biosynthetic process;GO:0032774//RNA biosynthetic process;GO:0034641//cellular nitrogen compound metabolic process;GO:0006351//transcription, DNA-templated;GO:0009059//macromolecule biosynthetic process;GO:0006139//nucleobase-containing compound metabolic process;GO:0044237//cellular m…
ame-miR-34	XM_006566973.2	LOC408389	protein trachealess isoform X7	-	-	-	GO:0043231//intracellular membrane-bounded organelle;GO:0044424//intracellular part;GO:0005622//intracellular;GO:0043226//organelle;GO:0043229//intracellular organelle;GO:0005623//cell;GO:0044464//cell part;GO:0043227//membrane-bounded organelle	GO:0003676//nucleic acid binding;GO:1901363//heterocyclic compound binding;GO:0005488//binding;GO:0005515//protein binding;GO:0097159//organic cyclic compound binding;GO:0060089//molecular transducer activity	GO:0044260//cellular macromolecule metabolic process;GO:0009058//biosynthetic process;GO:0044237//cellular metabolic process;GO:0006725//cellular aromatic compound metabolic process;GO:0032774//RNA biosynthetic process;GO:0044271//cellular nitrogen compound biosynthetic process;GO:1901362//organic cyclic compound biosynthetic process;GO:0009987//cellular process;GO:0006807//nitrogen compound meta…
ame-miR-34	XM_003251514.3	LOC100578939	single Ig IL-1-related receptor-like	-	-	-	-	-	-
ame-miR-34	XM_394419.6	LOC410943	ras-related protein Rap-2a	-	-	-	-	GO:0032550//purine ribonucleoside binding;GO:1901363//heterocyclic compound binding;GO:0032549//ribonucleoside binding;GO:0097159//organic cyclic compound binding;GO:0005488//binding;GO:0097367//carbohydrate derivative binding;GO:0036094//small molecule binding;GO:0001883//purine nucleoside binding;GO:0001882//nucleoside binding	GO:0023052//signaling;GO:0019637//organophosphate metabolic process;GO:0009166//nucleotide catabolic process;GO:0034655//nucleobase-containing compound catabolic process;GO:1901360//organic cyclic compound metabolic process;GO:0044237//cellular metabolic process;GO:0006195//purine nucleotide catabolic process;GO:0009987//cellular process;GO:0006163//purine nucleotide metabolic process;GO:0046700/…
ame-miR-34	XM_003251583.3	LOC100577273	uncharacterized protein LOC100577273	-	-	-	GO:0005622//intracellular;GO:0044425//membrane part;GO:0043231//intracellular membrane-bounded organelle;GO:0005794//Golgi apparatus;GO:0044424//intracellular part;GO:0044444//cytoplasmic part;GO:0098588//bounding membrane of organelle;GO:0044464//cell part;GO:0043227//membrane-bounded organelle;GO:0043226//organelle;GO:0044431//Golgi apparatus part;GO:0000139//Golgi membrane;GO:0012505//endomemb…	GO:0003824//catalytic activity;GO:0016758//transferase activity, transferring hexosyl groups;GO:0016757//transferase activity, transferring glycosyl groups;GO:0016740//transferase activity	GO:0005975//carbohydrate metabolic process;GO:0043412//macromolecule modification;GO:0044237//cellular metabolic process;GO:0008152//metabolic process;GO:0071704//organic substance metabolic process;GO:0070085//glycosylation;GO:0044699//single-organism process;GO:0009987//cellular process;GO:0043170//macromolecule metabolic process;GO:0044260//cellular macromolecule metabolic process;GO:0044710//…
ame-miR-34	XM_006559242.2	LOC412148	ras suppressor protein 1 isoform X1	-	-	-	-	-	-
ame-miR-34	XM_001120738.4	LOC724835	uncharacterized protein LOC724835 isoform X1	-	-	-	-	-	-
ame-miR-34	XM_006564170.2	LOC102655904	DNA-directed RNA polymerases I%2C II%2C and III subunit RPABC3 isoform X1	Metabolism;Metabolism;Genetic Information Processing	Nucleotide metabolism;Nucleotide metabolism;Transcription	ko00230//Purine metabolism;ko00240//Pyrimidine metabolism;ko03020//RNA polymerase	-	-	GO:0043170//macromolecule metabolic process;GO:0010467//gene expression;GO:0008152//metabolic process;GO:0071704//organic substance metabolic process
ame-miR-34	XM_006564171.2	LOC102655904	DNA-directed RNA polymerases I%2C II%2C and III subunit RPABC3 isoform X2	Metabolism;Metabolism;Genetic Information Processing	Nucleotide metabolism;Nucleotide metabolism;Transcription	ko00230//Purine metabolism;ko00240//Pyrimidine metabolism;ko03020//RNA polymerase	-	-	-
ame-miR-34	XM_006564172.2	LOC102655904	DNA-directed RNA polymerases I%2C II%2C and III subunit RPABC3 isoform X3	Metabolism;Metabolism;Genetic Information Processing	Nucleotide metabolism;Nucleotide metabolism;Transcription	ko00230//Purine metabolism;ko00240//Pyrimidine metabolism;ko03020//RNA polymerase	-	-	-
ame-miR-34	XM_006564173.2	LOC102655904	DNA-directed RNA polymerases I%2C II%2C and III subunit RPABC3 isoform X4	Metabolism;Metabolism;Genetic Information Processing	Nucleotide metabolism;Nucleotide metabolism;Transcription	ko00230//Purine metabolism;ko00240//Pyrimidine metabolism;ko03020//RNA polymerase	-	-	-
ame-miR-34	XM_006564176.2	LOC102655904	DNA-directed RNA polymerases I%2C II%2C and III subunit RPABC3 isoform X5	Metabolism;Metabolism;Genetic Information Processing	Nucleotide metabolism;Nucleotide metabolism;Transcription	ko00230//Purine metabolism;ko00240//Pyrimidine metabolism;ko03020//RNA polymerase	-	-	-
ame-miR-34	XM_006571031.2	LOC724835	uncharacterized protein LOC724835 isoform X1	-	-	-	-	-	-
ame-miR-34	XM_006571032.2	LOC724835	uncharacterized protein LOC724835 isoform X3	-	-	-	-	-	-
ame-miR-34	XM_006571033.2	LOC724835	protein eva-1 isoform X4	-	-	-	-	-	-
ame-miR-34	XM_016913112.1	LOC410684	homeobox protein OTX1 A	-	-	-	GO:0043226//organelle;GO:0043229//intracellular organelle;GO:0005623//cell;GO:0044424//intracellular part;GO:0044464//cell part;GO:0043227//membrane-bounded organelle;GO:0043231//intracellular membrane-bounded organelle;GO:0005622//intracellular	GO:0003677//DNA binding;GO:0097159//organic cyclic compound binding;GO:0003676//nucleic acid binding;GO:0005488//binding;GO:1901363//heterocyclic compound binding;GO:0001071//nucleic acid binding transcription factor activity	GO:0044271//cellular nitrogen compound biosynthetic process;GO:0044260//cellular macromolecule metabolic process;GO:0044238//primary metabolic process;GO:1901362//organic cyclic compound biosynthetic process;GO:0044237//cellular metabolic process;GO:0043170//macromolecule metabolic process;GO:1901360//organic cyclic compound metabolic process;GO:0006807//nitrogen compound metabolic process;GO:000…
ame-miR-34	XM_016915130.1	LOC724835	uncharacterized protein LOC724835 isoform X1	-	-	-	-	-	-
ame-miR-34	XM_016915133.1	LOC724835	uncharacterized protein LOC724835 isoform X2	-	-	-	-	-	-
ame-miR-34	XM_006564558.2	LOC413912	constitutive coactivator of PPAR-gamma-like protein 1	-	-	-	-	-	-
ame-miR-34	XM_016913452.1	LOC413912	constitutive coactivator of PPAR-gamma-like protein 1	-	-	-	-	-	-
ame-miR-34	XM_394976.6	LOC411503	histone deacetylase Rpd3	Organismal Systems;Environmental Information Processing	Aging;Signal transduction	ko04213//Longevity regulating pathway - multiple species;ko04330//Notch signaling pathway	GO:0044424//intracellular part;GO:0043231//intracellular membrane-bounded organelle;GO:0043229//intracellular organelle;GO:0005623//cell;GO:0043227//membrane-bounded organelle;GO:0043226//organelle;GO:0044464//cell part;GO:0005622//intracellular	GO:0003824//catalytic activity;GO:0016810//hydrolase activity, acting on carbon-nitrogen (but not peptide) bonds;GO:0004407//histone deacetylase activity;GO:0034979//NAD-dependent protein deacetylase activity;GO:0016811//hydrolase activity, acting on carbon-nitrogen (but not peptide) bonds, in linear amides;GO:0016787//hydrolase activity;GO:0019213//deacetylase activity;GO:0033558//protein deacet…	GO:0018130//heterocycle biosynthetic process;GO:0034641//cellular nitrogen compound metabolic process;GO:0046483//heterocycle metabolic process;GO:0009059//macromolecule biosynthetic process;GO:0016569//covalent chromatin modification;GO:0044699//single-organism process;GO:0006996//organelle organization;GO:0044271//cellular nitrogen compound biosynthetic process;GO:0098732//macromolecule deacyla…
ame-miR-34	XM_006569187.2	LOC408278	tyrosine-protein kinase Drl isoform X1	-	-	-	-	-	-
ame-miR-34	XM_006569190.2	LOC408278	tyrosine-protein kinase Drl isoform X3	-	-	-	-	-	-
ame-miR-34	XM_006569191.2	LOC408278	tyrosine-protein kinase Drl isoform X3	-	-	-	-	-	-
ame-miR-34	XM_006569192.2	LOC408278	tyrosine-protein kinase Drl isoform X3	-	-	-	-	-	-
ame-miR-34	XM_006569194.2	LOC408278	tyrosine-protein kinase RYK isoform X4	-	-	-	-	-	-
ame-miR-34	XM_006569195.2	LOC408278	tyrosine-protein kinase RYK isoform X4	-	-	-	-	-	-
ame-miR-34	XM_016914567.1	LOC408278	tyrosine-protein kinase RYK isoform X2	-	-	-	-	-	-
ame-miR-34	XM_006567149.2	LOC552653	equilibrative nucleoside transporter 3 isoform X2	-	-	-	GO:0031224//intrinsic component of membrane;GO:0044425//membrane part;GO:0016020//membrane	GO:0005215//transporter activity;GO:0022891//substrate-specific transmembrane transporter activity;GO:0015932//nucleobase-containing compound transmembrane transporter activity;GO:0022892//substrate-specific transporter activity;GO:0022857//transmembrane transporter activity	GO:0015858//nucleoside transport;GO:1901264//carbohydrate derivative transport;GO:0071702//organic substance transport;GO:0051234//establishment of localization;GO:0051179//localization;GO:1902578//single-organism localization;GO:0044699//single-organism process;GO:0015931//nucleobase-containing compound transport;GO:0071705//nitrogen compound transport;GO:0044765//single-organism transport;GO:00…
ame-miR-34	XM_625028.5	LOC552653	equilibrative nucleoside transporter 3 isoform X1	-	-	-	GO:0016020//membrane;GO:0044425//membrane part;GO:0031224//intrinsic component of membrane	GO:0022891//substrate-specific transmembrane transporter activity;GO:0022857//transmembrane transporter activity;GO:0005215//transporter activity;GO:0022892//substrate-specific transporter activity;GO:0015932//nucleobase-containing compound transmembrane transporter activity	GO:0071702//organic substance transport;GO:0015931//nucleobase-containing compound transport;GO:0015858//nucleoside transport;GO:1901264//carbohydrate derivative transport;GO:0051179//localization;GO:0071705//nitrogen compound transport;GO:1902578//single-organism localization;GO:0044699//single-organism process;GO:0051234//establishment of localization;GO:0006810//transport;GO:0044765//single-or…
ame-miR-34	XM_016916989.1	LOC412813	neuronal growth regulator 1 isoform X1	-	-	-	-	-	-
ame-miR-34	XM_016916992.1	LOC412813	neuronal growth regulator 1 isoform X2	-	-	-	-	-	-
ame-miR-34	XM_016916998.1	LOC412813	neuronal growth regulator 1 isoform X3	-	-	-	-	-	-
ame-miR-34	XM_016917007.1	LOC412813	neuronal growth regulator 1 isoform X3	-	-	-	-	-	-
ame-miR-34	XM_016917010.1	LOC412813	neuronal growth regulator 1 isoform X3	-	-	-	-	-	-
ame-miR-34	XM_016917015.1	LOC412813	neuronal growth regulator 1 isoform X3	-	-	-	-	-	-
ame-miR-34	XM_016917020.1	LOC412813	neuronal growth regulator 1 isoform X4	-	-	-	-	-	-
ame-miR-34	XM_016917021.1	LOC412813	neuronal growth regulator 1 isoform X4	-	-	-	-	-	-
ame-miR-34	XM_016917025.1	LOC412813	neuronal growth regulator 1 isoform X4	-	-	-	-	-	-
ame-miR-34	XM_016917026.1	LOC412813	neuronal growth regulator 1 isoform X4	-	-	-	-	-	-
ame-miR-34	XM_016917027.1	LOC412813	neuronal growth regulator 1 isoform X4	-	-	-	-	-	-
ame-miR-34	XM_016917032.1	LOC412813	neuronal growth regulator 1 isoform X4	-	-	-	-	-	-
ame-miR-34	XM_016917036.1	LOC412813	neuronal growth regulator 1 isoform X4	-	-	-	-	-	-
ame-miR-34	XM_016917039.1	LOC412813	neuronal growth regulator 1 isoform X4	-	-	-	-	-	-
ame-miR-34	XM_016917041.1	LOC412813	neuronal growth regulator 1 isoform X4	-	-	-	-	-	-
ame-miR-34	XM_003249605.3	LOC100576934	uncharacterized protein LOC100576934	-	-	-	-	-	-
